# Supplementary material for: Epigenetic consequences of hormonal interactions between opposite‐sex twin fetuses
Source: Clin Transl Med. 2020 Dec 4;10(8):e234. doi: 10.1002/ctm2.234 (PMC7717068; doi:10.1002/ctm2.234)
Supplement: Supplementary file 1 — Supplementary_Table_1:The samples, number of reads, and mapping ratio for RRBS and ChIP‐seq data were summarized [file CTM2-10-e234-s001.xlsx]

## Sheet: ReadMe
Table Head	Explanation of the Table Head
Sample Names	The name of each sample. This name is completely consistent with that on NCBI GEO.
Raw Fragments	The number of raw fragments in paired-end sequencing. One fragment is a pair of reads.
Kept Fragments	The number of fragments after removing the reads with low quality.
Kept Fragments(%)	The percentage of the kept fragments to the raw fragments. It equals 100%*(#Kept Fragments)/(#Raw Fragments).
Mapped Phageλ	The number of fragments which were mapped to the spike-in phage λ genome.
Mapped Phageλ(%)	The percentage of the mapped phageλ fragments to the kept fragments. It equals 100%*(#Mapped Phageλ)/(#Kept Fragments).
Covered_Cs Phageλ	The number of the covered cytosines (Cs) by the "Mapped Phageλ" fragments.
unmethylated_Cs Phageλ	The number of the unmethylated cytosines in the "Covered_Cs Phageλ".
Conversion Efficiency(%)	Bisulfite conversion efficiency. It equals 100%*(#unmethylated_Cs Phageλ)/(#Covered_Cs Phageλ).
Mapped hg38	The number of fragments which were mapped to the Homo sapiens reference genome (Human GRCh38/hg38).
Mapped hg38(%)	The percentage of the Mapped hg38 fragments to the kept fragments. It equals 100%*(#Mapped hg38)/(#Kept Fragments).
Mapped Fragments	The number of fragments which were mapped to the Homo sapiens reference genome (Human GRCh38/hg38).
Mapped Fragments(%)	The percentage of the Mapped hg38 fragments to the kept fragments. It equals 100%*(#Mapped Fragments)/(#Kept Fragments).
Covered_CpG hg38	The number of the covered CpGs by the "Mapped hg38" fragments.
Covered_CHG hg38	The number of the covered CHGs by the "Mapped hg38" fragments.
Covered_CHH hg38	The number of the covered CHHs by the "Mapped hg38" fragments.
mCpG hg38	The number of methylated CpGs in the "Mapped hg38" fragments.
mCHG hg38	The number of methylated CHGs in the "Mapped hg38" fragments.
mCHH hg38	The number of methylated CHHs in the "Mapped hg38" fragments.
mCpG hg38(%)	The percentage of methylated CpGs to the covered CpGs. It equals 100%*(#mCpG hg38)/(#Covered_CpG hg38).
mCHG hg38(%)	The percentage of methylated CHGs to the covered CHGs. It equals 100%*(#mCHG hg38)/(#Covered_CHG hg38).
mCHH hg38(%)	The percentage of methylated CHHs to the covered CHHs. It equals 100%*(#mCHH hg38)/(#Covered_CHH hg38).
Finally Mapped Fragments	The number of the mapped fragments after removing the reads with low mapping quality
Covered CpGs (>=6reads) by Final Fragments	The number of the covered CpGs by at least 6 reads in the "Mapped hg38" fragments.
Peaks	The number of peaks in each ChIP-seq sample.

## Sheet: RRBS Samples
Sample Type	Sample Names	Raw Fragments	Kept Fragments	Kept Fragments(%)	Mapped Phageλ	Mapped Phageλ(%)	Covered_Cs Phageλ	unmethylated_Cs Phageλ	Conversion Efficiency(%)	Mapped hg38	Mapped_x000D_ hg38(%)	Covered_CpG hg38	Covered_CHG hg38	Covered_CHH hg38	mCpG hg38	mCHG hg38	mCHH hg38	mCpG hg38(%)	mCHG hg38(%)	mCHH hg38(%)	Finally Mapped Fragments	Covered CpGs (>=6reads) by Final Fragments
SSF	1_BS2C_girl_CTRL	34590620	34572189	99.9467	201373	0.582471	15081569	15016698	99.5699	25738630	74.4489	256731351	508633655	1165646097	163086968	3311872	5603799	63.5244	0.651131	0.480746	24627733	4820967
SSF	1_BS2D_girl_CTRL	36839316	36819965	99.9475	233804	0.634992	17597986	17515989	99.5341	28343941	76.9798	273688411	557142590	1298536222	176159858	3695524	7083921	64.3651	0.663299	0.545531	27328317	5303796
OSM	101_E114C_boy_CTRL	38742218	38726440	99.9593	311569	0.804538	23431726	23334539	99.5852	29281055	75.61	284089727	576836637	1336927659	185891428	3767289	7455466	65.4341	0.653095	0.557657	28214911	5144570
OSF	101_E114D_girl_CTRL	35653284	35636685	99.9534	235928	0.662037	17741379	17672589	99.6123	27404486	76.8996	264423496	536783606	1251738226	172958989	3083000	5759119	65.4098	0.574347	0.46009	26453077	5077498
OSF	102_E54C_girl_CTRL	36265460	36248067	99.952	246487	0.68	18491112	18411041	99.567	28281264	78.0214	272864467	551193793	1296496674	180868323	3509463	6732031	66.285	0.636702	0.519248	27286880	5118569
OSM	102_E54D_boy_CTRL	35855750	35834015	99.9394	163310	0.45574	12255784	12198143	99.5297	27248580	76.0411	256892517	529533668	1245296716	171033587	3636125	6910714	66.5779	0.686665	0.554945	26323619	5114972
OSF	103_E98C_girl_CTRL	38383120	38366900	99.9577	59358	0.154712	4367626	4340087	99.3695	28536102	74.3769	302088334	565935098	1253291120	190194826	4880802	8343696	62.96	0.862431	0.665743	27393080	4467245
OSM	103_E98D_boy_CTRL	39961956	39940865	99.9472	75605	0.189292	5572958	5538354	99.3791	29907302	74.879	311796615	594328932	1322301778	196759119	5037952	8659956	63.105	0.847671	0.654915	28696539	4652740
SSF	11_BS18C_girl_IVF-ET	30933322	30916776	99.9465	160599	0.519456	12027298	11973423	99.5521	23183234	74.9859	232763485	457781235	1047895369	139551043	2752538	4947952	59.954	0.601278	0.47218	22148917	4763804
SSF	11_BS18D_girl_IVF-ET	48772351	47406876	97.2003	92399	0.194906	6885546	6826136	99.1372	34099431	71.9293	343467984	658149716	1558247312	225272531	10421203	22695897	65.5876	1.58341	1.4565	32729797	5152331
OSF	111_E18C_girl_IVF-ET	38027113	37965531	99.8381	2230128	5.87409	166588156	164531004	98.7651	25189634	66.3487	288902865	517860496	1094107449	171233689	12354915	12763182	59.2703	2.38576	1.16654	23913532	3862639
OSM	111_E18D_boy_IVF-ET	39972508	39952545	99.9501	274514	0.6871	20817017	20739810	99.6291	30665837	76.7557	286137289	601923325	1418394868	190881619	3448061	6692283	66.7098	0.572841	0.471821	29579986	5344356
OSM	112_E69C_boy_IVF-ET	36410819	36380575	99.9169	124570	0.342408	9242519	9200532	99.5457	26418591	72.6173	270307502	519485037	1178564672	172302617	3652775	5572072	63.7432	0.703153	0.472785	25199835	4405095
OSF	112_E69D_girl_IVF-ET	36471112	36438406	99.9103	96880	0.265873	7227349	7192598	99.5192	26534977	72.8215	260450633	512803035	1211861785	170311757	3909233	6235853	65.3912	0.762326	0.514568	25289891	4779427
OSF	113_E101C_girl_IVF-ET	45230995	45202075	99.9361	366662	0.811162	27432976	27299227	99.5125	33667351	74.4819	334806521	663352244	1530680331	212937175	4675192	8019818	63.6001	0.704783	0.523938	32200620	5308455
OSM	113_E101D_boy_IVF-ET	40904945	40207055	98.2939	27866	0.0693062	2072680	2039810	98.4141	29602246	73.6245	297998128	577528167	1359338857	166851849	4290458	11145213	55.9909	0.7429	0.8199	28413797	5537347
OSF	114_E72C_girl_IVF-ET	42661460	42622598	99.9089	105691	0.247969	7804680	7770940	99.5677	30769345	72.1902	323808202	609327645	1366454083	204916907	4304152	6241537	63.2834	0.706377	0.456769	29305242	4514936
OSM	114_E72D_boy_IVF-ET	35525463	35491684	99.9049	112003	0.315575	8238390	8196812	99.4953	25487793	71.8134	267879801	503498868	1124694078	168498348	3850931	5793776	62.9007	0.764834	0.515142	24286365	4332780
SSF	12_BS29C_girl_IVF-ET	34899556	34875899	99.9322	236538	0.678228	17793231	17712138	99.5442	25851640	74.1247	249383966	507903972	1172878235	163073188	3457555	5887003	65.3904	0.68075	0.501928	24731144	4788205
SSF	12_BS29D_girl_IVF-ET	38900032	38884906	99.9611	265780	0.683504	19910317	19827181	99.5824	29436012	75.7004	291720929	579742014	1334190869	185435998	3594001	6758856	63.5662	0.619931	0.506588	28388527	5129132
OSM	121_W839C_boy_IVF-FET	45856014	45811983	99.904	76432	0.166838	5583110	5541062	99.2469	28836788	62.946	291299790	557068740	1283353212	183426653	4304604	7300229	62.9683	0.772724	0.56884	26519441	4619071
OSF	121_W839D_girl_IVF-FET	36634670	36599107	99.9029	54415	0.148678	3916379	3886443	99.2356	23101545	63.1205	246089021	454292548	997762443	150568116	3624170	6046758	61.1844	0.797761	0.606032	21277246	4108567
OSF	122_W1524C_girl_IVF-FET	43771534	43720247	99.8828	466372	1.06672	32880231	32620813	99.211	31468755	71.9775	360018623	623695275	1324086930	196325773	4768877	8313671	54.5321	0.764617	0.62788	30041558	4250540
OSM	122_W1524D_boy_IVF-FET	34951703	34898451	99.8476	698654	2.00196	48927791	48525067	99.1769	24213604	69.383	275213724	478605248	1003674207	156720104	4158858	6649293	56.9449	0.868954	0.662495	23167110	3754304
OSM	123_W1387C_boy_IVF-FET	35894641	35800090	99.7366	388182	1.0843	26777318	26568191	99.219	24041032	67.1536	300471942	484332470	942685462	151598983	3837923	5892388	50.4536	0.792415	0.625064	22996506	3223157
OSF	123_W1387D_girl_IVF-FET	46392080	46327831	99.8615	566466	1.22273	40052329	39735396	99.2087	32336880	69.8001	370233572	641905717	1344603545	206749184	5211892	8424657	55.8429	0.81194	0.626553	30905590	4149535
OSF	124_W1458C_girl_IVF-FET	39156946	39071622	99.7821	435946	1.11576	32162394	31875902	99.1092	27383015	70.0842	298845815	549563378	1196134413	172396390	5449845	9237877	57.6874	0.991668	0.772311	26164481	4437372
OSM	124_W1458D_boy_IVF-FET	41423520	41330446	99.7753	437034	1.05741	32022371	31762419	99.1882	28630396	69.2719	317035568	575416011	1240859797	178009846	5022982	8622360	56.1482	0.872931	0.69487	27331811	4457370
SSF	13_E29C_girl_IVF-ET	34298969	34254553	99.8705	1529162	4.46411	113935369	112906896	99.0973	23502625	68.6117	245347741	462958768	1063081795	148077720	5670920	12084388	60.3542	1.22493	1.13673	22205877	4562933
SSF	13_E29D_girl_IVF-ET	61903636	61129122	98.7488	348985	0.570898	26434019	26076405	98.6471	39998814	65.4333	385108819	763093677	1854987382	242224318	5911260	12266392	62.8976	0.774644	0.661266	36917970	5100158
OSF	131_W1191C_girl_ICSI-ET	72585968	72499558	99.881	157610	0.217394	10438807	10352758	99.1757	53955533	74.4219	641770779	1045748780	2107760544	349136998	7767284	12989255	54.4021	0.742749	0.616259	51940502	3999585
OSM	131_W1191D_boy_ICSI-ET	44892104	44783972	99.7591	99362	0.22187	6576661	6519275	99.1274	30279164	67.6116	361923083	588564177	1172460412	195716919	4694373	8058501	54.0769	0.797597	0.687315	28258428	3312241
OSM	132_W1507C_boy_ICSI-ET	25035037	24990322	99.8214	212957	0.852158	14526822	14423436	99.2883	17467005	69.8951	205763646	342325184	705465187	113588117	2504279	3804966	55.2032	0.73155	0.539356	16724778	3118113
OSF	132_W1507D_girl_ICSI-ET	23878505	23845344	99.8611	192107	0.805637	12929079	12837656	99.2929	17296694	72.537	203735154	337288410	690102006	109569759	2407026	3689624	53.7805	0.71364	0.534649	16603391	3023501
OSM	133_W1636C_boy_ICSI-ET	37632347	37589219	99.8854	53549	0.142458	3863627	3834251	99.2397	23788510	63.2855	251991278	467707599	1036300784	156064662	3615088	5938522	61.9326	0.772938	0.57305	21878159	4367783
OSF	133_W1636D_girl_ICSI-ET	58376828	58311801	99.8886	73391	0.12586	5238394	5207269	99.4058	42627764	73.1032	499217397	864272601	1787828810	270142598	7477750	14994487	54.1132	0.865207	0.838698	40897208	4832325
OSM	134_E115C_boy_ICSI-ET	42512156	42420005	99.7832	473132	1.11535	34455472	34209218	99.2853	29213406	68.867	313014442	578348600	1265197255	185459178	4480348	7466569	59.2494	0.774679	0.590151	27888733	4472567
OSF	134_E115D_girl_ICSI-ET	29158887	29130170	99.9015	36481	0.125234	2657301	2637530	99.256	19973229	68.5654	206846384	389671384	872505463	128512890	3242128	6567599	62.1296	0.832016	0.752729	18481608	4219385
OSM	135_A19C_boy_ICSI-ET	63235593	63171974	99.8994	387419	0.613277	26143161	25942846	99.2338	45247892	71.6265	533028379	881719158	1798552293	293425022	7062678	10703228	55.0487	0.801012	0.595102	43478816	3773452
OSF	135_A19D_girl_ICSI-ET	35952459	35906691	99.8727	261485	0.728235	17941282	17816665	99.3054	26189949	72.9389	297639494	509390750	1072099504	174276903	3975563	5816991	58.553	0.780454	0.542579	25186207	3615844
OSF	141_E45C_girl_ICSI-FET	37529471	37444074	99.7725	290754	0.776502	21279495	21095083	99.1334	25580841	68.3175	290084334	517521186	1080417208	170539047	5452848	7794900	58.7895	1.05365	0.721471	24439367	3715162
OSM	141_E45D_boy_ICSI-FET	35619551	35558851	99.8296	570275	1.60375	40586460	40203832	99.0573	24757099	69.6229	287643800	494810518	1047982572	146862361	5023320	8144669	51.057	1.0152	0.777176	23631170	4117810
OSM	142_W774C_boy_ICSI-FET	40817534	40753616	99.8434	73189	0.179589	5505913	5464453	99.247	29928451	73.4375	295336309	581719979	1359696214	190190823	4850659	9173797	64.398	0.833848	0.674695	28620191	4778657
OSF	142_W774D_girl_ICSI-FET	63175781	63095475	99.8729	175095	0.277508	11818294	11721552	99.1814	46579478	73.8238	542172203	904337521	1858636385	303008501	6986834	11304832	55.8879	0.772591	0.608233	44795600	3868653
OSM	143_A28C_boy_ICSI-FET	38057486	38031491	99.9317	116057	0.30516	8646618	8610974	99.5878	28534540	75.0287	283254639	558074359	1290169600	182292682	3419997	6454066	64.3565	0.612821	0.500249	27280955	4832377
OSF	143_A28D_girl_ICSI-FET	60495078	60436929	99.9039	109570	0.181296	8200092	8166019	99.5845	46961837	77.7039	445545482	906705537	2153424435	287461314	6338562	13325142	64.519	0.699076	0.618788	45150418	6146709
SSF	21_A42C_girl_IVF-FET	36631620	36548824	99.774	452934	1.23926	32402925	32139773	99.1879	24970197	68.3201	299457236	507261708	1020970572	165401294	4999456	6383423	55.2337	0.985577	0.625231	23847389	3337481
SSF	21_A42D_girl_IVF-FET	32932064	32868501	99.807	907938	2.76233	64199753	63573120	99.0239	22462793	68.3414	247815051	440619646	954756475	145554163	4793332	7734231	58.735	1.08786	0.810074	21522851	3969074
SSF	22_W1785C_girl_IVF-FET	38129375	38083046	99.8785	59164	0.155355	4080298	4048758	99.227	25840938	67.8542	296921235	505883402	1052708071	171321918	3603416	5913966	57.6994	0.712302	0.561786	24239884	3483751
SSF	22_W1785D_girl_IVF-FET	38535531	38369926	99.5703	58891	0.153482	4296602	4273422	99.4605	24485080	63.8132	272356495	492644072	1067694903	162913660	3811735	6342895	59.8163	0.77373	0.594074	22385169	4158541
SSF	23_W811C_girl_IVF-FET	34108979	34078123	99.9095	397210	1.16559	28730869	28508479	99.226	25430970	74.6255	285168365	505132830	1080750370	169912792	3683221	6069497	59.5833	0.729159	0.5616	24483723	3913266
SSF	23_W811D_girl_IVF-FET	33637562	33608364	99.9132	483062	1.43733	31713203	31440263	99.1393	24061136	71.5927	291473226	468662180	920289919	156661996	4253096	5528973	53.7483	0.907497	0.600786	23174600	3048863
SSF	24_W28C_girl_IVF-FET	37268218	37240419	99.9254	99645	0.267572	7389397	7344523	99.3927	27653903	74.2578	270894497	534983230	1263188896	175246029	4570842	8384916	64.6916	0.85439	0.66379	26393107	5061686
SSF	24_W28D_girl_IVF-FET	38942739	38923458	99.9505	94141	0.241862	7012410	6969926	99.3942	29310296	75.3024	289174822	569289010	1337009050	189216533	4917090	9147140	65.4333	0.863725	0.684149	28091160	5004142
SSF	3_E8C_girl_CTRL	68038356	65964881	96.9525	124668	0.188992	9322949	9258322	99.3068	48255976	73.154	452874708	924072673	2233054938	293721363	8073328	19498154	64.8571	0.873668	0.873161	46078065	6342042
SSF	3_E8D_girl_CTRL	44012591	43919323	99.7881	2635362	6.00046	191357461	190258885	99.4259	28189980	64.1858	297282135	549203586	1242816777	182392031	4790263	9527258	61.3532	0.87222	0.766586	26673846	4403167
SSF	31_E95C_girl_ICSI-ET	45015925	44934151	99.8183	1203148	2.67758	86043955	85225337	99.0486	30883842	68.7313	339042298	606535468	1317745454	199513352	6345526	10543777	58.8462	1.04619	0.800138	29564808	4305840
SSF	31_E95D_girl_ICSI-ET	46834347	46760448	99.8422	151280	0.323521	10482267	10398962	99.2053	31312498	66.9636	359846545	614276322	1278039035	208495586	4611870	7616126	57.9401	0.750781	0.595923	29090933	3633755
SSF	32_W655C_girl_ICSI-ET	28767341	28723382	99.8472	201145	0.700283	13844500	13734097	99.2025	20355137	70.8661	247208128	404917142	811648045	133831444	3310178	4945158	54.1372	0.817495	0.609274	19543726	3028037
SSF	32_W655D_girl_ICSI-ET	28675584	28599790	99.7357	161276	0.563906	11670335	11571034	99.1491	20322572	71.0585	270186058	417592119	819471114	142251127	3689819	5177481	52.6493	0.883594	0.631808	19529017	3031923
SSF	33_W1276C_girl_ICSI-ET	37859897	37824308	99.906	312351	0.825794	20920542	20748823	99.1792	26805479	70.8684	325021990	526041507	1042603217	176346870	4334359	5972562	54.2569	0.823958	0.572851	25717768	3178924
SSF	33_W1276D_girl_ICSI-ET	32693558	32668071	99.922	281190	0.860749	18731413	18575843	99.1695	23380414	71.5696	282973391	458469936	906639979	152456075	3653264	5298720	53.8765	0.796838	0.584435	22471206	3075962
SSF	34_W89C_girl_ICSI-ET	29625596	29607361	99.9384	27064	0.0914097	2006869	2000409	99.6781	23400600	79.0364	231169690	456108012	1068758952	147633755	2127386	3936651	63.8638	0.466422	0.368339	22544722	5038926
SSF	34_W89D_girl_ICSI-ET	31750813	31735063	99.9504	28184	0.0888103	2104969	2096616	99.6032	25046736	78.9245	244918351	488629452	1149186405	159001344	2686969	4867123	64.9201	0.549899	0.423528	24207108	5062320
SSF	4_E103C_girl_CTRL	36759367	36735950	99.9363	139994	0.381082	10410382	10368642	99.5991	26875043	73.1573	256452420	521358290	1219601691	169611499	3210398	6029905	66.1376	0.615776	0.494416	25638593	5365678
SSF	4_E103D_girl_CTRL	42592033	42559679	99.924	141263	0.331917	10622337	10578311	99.5855	31829131	74.7871	301082512	619921291	1456265998	199133479	3854645	7389770	66.1392	0.621796	0.507446	30382905	5516912
SSF	41_W845C_girl_ICSI-FET	41743249	41706346	99.9116	314315	0.753638	21600969	21433120	99.223	30578881	73.3195	353730926	603177335	1249123144	205545541	4608322	7072205	58.1079	0.764008	0.566174	29560592	3736055
SSF	41_W845D_girl_ICSI-FET	44368302	44328952	99.9113	383187	0.864417	24996154	24787840	99.1666	31555375	71.1846	390699012	618062143	1190516431	205707927	4949617	7509198	52.6513	0.800828	0.630751	30412086	3152017
SSF	42_A59C_girl_ICSI-FET	39279741	39261635	99.9539	132358	0.337118	9877556	9836144	99.5807	29197788	74.3672	285658592	570337158	1321577819	188372924	3685411	7205474	65.9434	0.646181	0.545218	27931274	4906675
SSF	42_A59D_girl_ICSI-FET	57224267	57149554	99.8694	146296	0.255988	10922655	10878324	99.5941	43660805	76.3975	432820051	853896184	1997195574	254103596	6278803	13594519	58.7088	0.735312	0.68068	42080058	6122737
SSF	5_A15C_girl_CTRL	42434176	42405077	99.9314	40051	0.0944486	2965838	2952138	99.5381	32146227	75.8075	304662614	618902016	1464639660	202090846	4184790	7911083	66.3327	0.676164	0.540139	30911533	5564785
SSF	5_A15D_girl_CTRL	36277370	36253239	99.9335	30754	0.084831	2273053	2263382	99.5745	27488229	75.8228	262320540	528217075	1249371467	172210763	3406249	6416390	65.649	0.644858	0.513569	26428037	5317968
SSM	51_E24C_boy_CTRL	31008030	30978495	99.9048	98380	0.317575	7121661	7085060	99.4861	21586602	69.6825	238987385	431294561	930941295	142541770	3358829	5011582	59.6441	0.778778	0.538335	20561447	3900315
SSM	51_E24D_boy_CTRL	37777840	37753129	99.9346	121767	0.322535	9064888	9022703	99.5346	27929026	73.978	273757362	541899615	1272735517	178247315	3813271	6536838	65.1114	0.703686	0.513605	26574801	4978784
SSM	52_E56C_boy_CTRL	48078299	48047349	99.9356	135535	0.282086	10127711	10080877	99.5376	34745757	72.3157	343997030	677399233	1582575013	224112732	4827801	7953586	65.1496	0.712697	0.502572	33009295	5093333
SSM	52_E56D_boy_CTRL	45029153	44993526	99.9209	134510	0.298954	9998127	9949411	99.5127	32506543	72.2472	323169280	630649785	1480383835	208751193	4704989	7557858	64.595	0.746054	0.510534	30960382	4939424
SSM	53_E123C_boy_CTRL	35577370	35525767	99.855	2313339	6.51172	171717158	170781792	99.4553	23541243	66.2653	249429101	465724720	1046737813	149841990	3895917	7142430	60.074	0.836528	0.682351	22295109	4321414
SSM	53_E123D_boy_CTRL	32332659	32274697	99.8207	1742794	5.39988	129157774	128513233	99.501	21376200	66.2321	223769743	416433035	954838011	137935958	3556464	6296151	61.6419	0.85403	0.659395	20177678	4128020
SSM	54_A29C_boy_CTRL	43521552	43490686	99.9291	34998	0.0804724	2580310	2569782	99.592	33375968	76.7428	318973466	642475621	1514978538	210068543	4164752	7620828	65.8577	0.648235	0.503032	32107211	5524753
SSM	54_A29D_boy_CTRL	44096550	44067701	99.9346	42443	0.0963132	3123096	3112886	99.6731	33808575	76.7196	324107442	649671913	1529884105	212013692	3517325	6554275	65.4146	0.5414	0.428416	32521378	5451324
SSM	55_A33C_boy_CTRL	36926261	36895708	99.9173	36543	0.099044	2705422	2694349	99.5907	27502849	74.5421	270915928	538805151	1229528250	174778732	3495796	6288218	64.514	0.648805	0.511433	26435408	5216228
SSM	55_A33D_boy_CTRL	42035133	42002562	99.9225	34251	0.081545	2518718	2507742	99.5642	31306031	74.5336	311798167	613812188	1393460975	199884440	4083508	7233102	64.107	0.66527	0.519075	30106378	5294762
SSM	56_E117C_boy_CTRL	27144442	27122853	99.9205	32918	0.121366	2437211	2429050	99.6652	21074767	77.7011	209719914	413108776	937310829	134452380	1931808	3496590	64.1104	0.467627	0.373045	20298985	4622591
SSM	56_E117D_boy_CTRL	48355673	48221619	99.7228	48607	0.100799	3616963	3603651	99.632	37493443	77.7524	348885604	718534072	1712055572	229818268	4068366	8700385	65.8721	0.566204	0.508184	36030948	5780012
SSF	6_A32C_girl_CTRL	36844817	36818526	99.9286	38114	0.103518	2815791	2806341	99.6644	27826841	75.5784	265663140	536782717	1265302122	175075800	2910682	5530911	65.9014	0.542246	0.437122	26780822	5217009
SSF	6_A32D_girl_CTRL	49982875	49918165	99.8705	41609	0.0833544	3078852	3067749	99.6394	38392523	76.9109	374818134	749967550	1717454441	243328084	6980418	16107113	64.919	0.930763	0.937848	37011347	5729613
SSM	61_E113C_boy_IVF-ET	39351903	39329855	99.944	131905	0.335381	9635769	9587669	99.5008	28774671	73.1624	314316203	575917519	1248985690	190992224	4255286	6695550	60.7644	0.738871	0.536079	27432561	4230675
SSM	61_E113D_boy_IVF-ET	41668760	41637095	99.924	149092	0.358075	10806165	10752382	99.5023	30389296	72.9861	334558332	607002005	1310688340	199856103	4403903	6892538	59.7373	0.725517	0.525872	28942377	4326537
SSM	62_W58C_boy_IVF-ET	29824836	29789509	99.8816	1917265	6.43604	144147312	143484821	99.5404	21815371	73.2317	236360715	441990338	964782707	146045977	2797018	5213350	61.7894	0.632823	0.540365	21050882	4068806
SSM	62_W58D_boy_IVF-ET	33927843	33835893	99.729	1958057	5.78692	147629903	146862186	99.48	21593391	63.818	233135643	435056403	964702583	142626317	3842482	7163680	61.1774	0.883215	0.742579	20414976	4135303
SSM	63_W779C_boy_IVF-ET	37644671	37527824	99.6896	1956555	5.21361	143755757	142981678	99.4615	22534944	60.0486	240034169	445890791	977170635	148185365	4132300	7900323	61.7351	0.926752	0.80849	21245557	4083544
SSM	63_W779D_boy_IVF-ET	37774753	37742040	99.9134	496236	1.31481	35252325	34999923	99.284	26254499	69.563	299246719	521990175	1085373528	173268569	3477155	5978542	57.9016	0.666134	0.550828	25092930	3525637
SSM	71_W1365C_boy_IVF-FET	51926126	51880516	99.9122	84629	0.163123	5976150	5943453	99.4529	39998580	77.0975	454165712	795331349	1665854202	265385959	6506039	12277822	58.4337	0.818029	0.737029	38579752	4631151
SSM	71_W1365D_boy_IVF-FET	34713069	34675871	99.8928	434052	1.25174	31217228	30980434	99.2415	25224675	72.7442	286219278	503848040	1076480162	165142663	3859212	6685811	57.698	0.765948	0.621081	24097706	4073936
SSM	72_W1733C_boy_IVF-FET	38134106	38043142	99.7615	424451	1.11571	30736985	30486247	99.1842	25999342	68.3417	306024416	528567891	1082562439	167881922	4526224	7572395	54.859	0.856318	0.699488	24850272	3750943
SSM	72_W1733D_boy_IVF-FET	39760123	39659882	99.7479	742531	1.87225	52550673	52138894	99.2164	27266810	68.7516	337221922	555454310	1099129537	171617038	4534628	7099102	50.8914	0.816382	0.645884	26002291	3435638
SSM	73_W1398C_boy_IVF-FET	36310613	36168195	99.6078	39226	0.108454	2891947	2875466	99.4301	22366665	61.8407	218372725	429436668	1014741270	142279600	3744366	6831758	65.1545	0.871925	0.673251	20301309	4557137
SSM	73_W1398D_boy_IVF-FET	36373629	36268646	99.7114	40363	0.111289	2928719	2911434	99.4098	22662607	62.4854	245752922	449144328	986612738	149717455	3757933	6329570	60.9219	0.836687	0.641546	20678529	3947930
SSM	81_W1579C_boy_ICSI-ET	40527370	40469616	99.8575	95548	0.236098	6679025	6626767	99.2176	27101854	66.9684	305707255	530614217	1124608122	177030419	3979277	6600075	57.9085	0.749938	0.586878	25199362	3748228
SSM	81_W1579D_boy_ICSI-ET	36623606	36572510	99.8605	291414	0.796812	20524088	20362249	99.2115	26619757	72.7862	300461092	527120964	1126500938	169532309	4322252	7569221	56.424	0.819973	0.671923	25377750	4154060
SSM	82_W1647C_boy_ICSI-ET	30647550	30596598	99.8337	252326	0.824686	17579863	17455444	99.2923	22210566	72.5916	259561502	441070925	912557295	148511932	3255929	5192421	57.2165	0.738187	0.568997	21414645	3431245
SSM	82_W1647D_boy_ICSI-ET	38312764	38248071	99.8311	587395	1.53575	41116553	40798618	99.2267	26107076	68.2572	291505387	511911244	1089140883	167683212	4224245	6809293	57.5232	0.825191	0.625199	24944245	3956182
SSM	83_W1719C_boy_ICSI-ET	41285258	41223216	99.8497	674256	1.63562	48968342	48627495	99.3039	31374288	76.1083	364321674	639689851	1352214665	210521324	5593597	11095210	57.7845	0.874423	0.820521	30297033	4034616
SSM	83_W1719D_boy_ICSI-ET	47209196	47099454	99.7675	346770	0.736251	24600268	24405657	99.2089	34359473	72.9509	424796535	705565032	1425718419	228962169	5799685	9037103	53.8993	0.821992	0.633863	33109216	3955181
SSM	91_W871C_boy_ICSI-FET	33956471	33925986	99.9102	352826	1.03999	25258270	25075014	99.2745	25403093	74.878	291186313	507882970	1069614759	167170847	3438884	5775900	57.4103	0.677102	0.539998	24390526	3893850
SSM	91_W871D_boy_ICSI-FET	32109646	32082130	99.9143	338787	1.056	24314771	24118426	99.1925	23351599	72.7869	262356396	463842763	994768040	155721399	3749767	6360915	59.3549	0.808413	0.639437	22360039	3743626
SSM	92_A62C_boy_ICSI-FET	46380951	46358790	99.9522	71534	0.154305	5320485	5299637	99.6082	34776301	75.0155	330593533	673642891	1573929197	218083305	4068191	7760429	65.9672	0.603909	0.493061	33230101	5647392
SSM	92_A62D_boy_ICSI-FET	39695534	39675692	99.95	131801	0.332196	9872729	9833336	99.601	29520805	74.4053	290334215	585057558	1327465291	188663514	3681433	7165550	64.9815	0.629243	0.539792	28206077	5082967

## Sheet: H3K4me1 Samples
Sample Type	Sample_x000D_ Names	Raw_x000D_ Fragments	Kept_x000D_ Fragments	Kept_x000D_ Fragments(%)	Mapped_x000D_ Fragments	Mapped_x000D_ Fragments(%)	Finally Mapped _x000D_ Fragments	Peaks
SSF	1_H3K4me1_E103C_girl_CTRL	33549684	33471476	99.77	31741960	94.8329	31584290	92297
SSF	1_H3K4me1_E103D_girl_CTRL	36134069	36073800	99.83	34283347	95.0367	34076848	91210
SSM	101_H3K4me1_E24C_boy_CTRL	39348697	39136232	99.46	37091830	94.7762	36868363	119761
SSM	101_H3K4me1_E24D_boy_CTRL	36556591	36417242	99.62	34580583	94.9566	34368253	107157
SSM	102_H3K4me1_E56C_boy_CTRL	39969829	39897662	99.82	37967139	95.1613	37743325	126620
SSM	102_H3K4me1_E56D_boy_CTRL	42147057	42072757	99.82	40087450	95.2813	39853323	129954
SSF	11_H3K4me1_E29C_girl_IVF-ET	34988319	34907937	99.77	33176021	95.0386	32977939	97828
SSF	11_H3K4me1_E29D_girl_IVF-ET	34649828	34527217	99.65	32687362	94.6713	32450326	109124
SSM	111_H3K4me1_E113C_boy_IVF-ET	29524716	29468958	99.81	27888473	94.6368	27705818	117925
SSM	111_H3K4me1_E113D_boy_IVF-ET	34230351	34143415	99.75	32376959	94.8264	32145616	111592
SSF	2_H3K4me1_E65C_girl_CTRL	41060847	40976675	99.8	39092960	95.403	38881960	123414
SSF	2_H3K4me1_E65D_girl_CTRL	43138436	43053684	99.8	41111450	95.4888	40891264	127217
OSF	201_H3K4me1_E98C_girl_CTRL	44074188	44007692	99.85	42001635	95.4416	41771160	129474
OSM	201_H3K4me1_E98D_boy_CTRL	40785110	40724785	99.85	38848636	95.3931	38628545	118960
OSM	202_H3K4me1_E114C_boy_CTRL	22622103	22600226	99.9	21289397	94.1999	21118773	102252
OSF	202_H3K4me1_E114D_girl_CTRL	21907041	21882189	99.89	20791296	95.0147	20648565	99680
OSF	211_H3K4me1_E18C_girl_IVF-ET	22628092	22598933	99.87	21540606	95.3169	21424517	96605
OSM	211_H3K4me1_E18D_boy_IVF-ET	20939777	20913090	99.87	19921792	95.2599	19813149	88338
OSM	212_H3K4me1_E69C_boy_IVF-ET	41262426	41203163	99.86	39452666	95.7515	39258848	116700
OSF	212_H3K4me1_E69D_girl_IVF-ET	40144947	40085921	99.85	38292655	95.5264	38084194	131177
OSF	231_H3K4me1_E111C_girl_ICSI-ET	45413625	45331018	99.82	32627623	71.9764	32419396	109432
OSM	231_H3K4me1_E111D_boy_ICSI-ET	39728215	39644290	99.79	30535654	77.0241	30328102	117286
OSM	232_H3K4me1_E115C_boy_ICSI-ET	36974441	36926703	99.87	28074528	76.0277	27850640	119231
OSF	232_H3K4me1_E115D_girl_ICSI-ET	38946851	38891984	99.86	29312592	75.3692	29114533	120327
OSF	241_H3K4me1_E45C_girl_ICSI-FET	47058830	46960172	99.79	44537274	94.8405	44240310	121175
OSM	241_H3K4me1_E45D_boy_ICSI-FET	34070424	33951478	99.65	32341773	95.2588	32160284	108106
SSF	31_H3K4me1_E95C_girl_ICSI-ET	39669072	39548821	99.7	28577875	72.2597	28379503	119673
SSF	31_H3K4me1_E95D_girl_ICSI-ET	39418073	39357908	99.85	27852330	70.7668	27681295	114594

## Sheet: H3K4me3 Samples
Sample Type	Sample_x000D_ Names	Raw_x000D_ Fragments	Kept_x000D_ Fragments	Kept_x000D_ Fragments(%)	Mapped_x000D_ Fragments	Mapped_x000D_ Fragments(%)	Finally Mapped _x000D_ Fragments	Peaks
SSF	1_H3K4me3_E103C_girl_CTRL	41247239	41152715	99.77	38965617	94.6854	38747145	29642
SSF	1_H3K4me3_E103D_girl_CTRL	50878318	50796238	99.84	48096990	94.6861	47777414	34642
SSM	101_H3K4me3_E24C_boy_CTRL	39766448	39076599	98.27	36724671	93.9812	36463436	33013
SSM	101_H3K4me3_E24D_boy_CTRL	41564014	41379573	99.56	39118434	94.5356	38827971	31400
SSM	102_H3K4me3_E56C_boy_CTRL	54595892	54469567	99.77	51196486	93.991	50815600	36137
SSM	102_H3K4me3_E56D_boy_CTRL	47110339	47027506	99.82	44292409	94.184	44013574	35952
SSF	11_H3K4me3_E29C_girl_IVF-ET	55693673	55601332	99.83	52592017	94.5877	52221208	35050
SSF	11_H3K4me3_E29D_girl_IVF-ET	40128171	39978193	99.63	36983784	92.5099	36711450	35883
SSM	111_H3K4me3_E113C_boy_IVF-ET	45528213	45398283	99.71	42758786	94.1859	42397459	33018
SSM	111_H3K4me3_E113D_boy_IVF-ET	39266990	39170190	99.75	36971096	94.3858	36676439	32095
SSF	2_H3K4me3_E65C_girl_CTRL	44539775	44408947	99.71	41892129	94.3326	41646113	35174
SSF	2_H3K4me3_E65D_girl_CTRL	50760391	50652198	99.79	46868592	92.5302	46600416	38031
OSF	201_H3K4me3_E98C_girl_CTRL	60501725	60375752	99.79	56734908	93.9697	56694926	37058
OSM	201_H3K4me3_E98D_boy_CTRL	53676544	53599272	99.86	50405933	94.0422	49993770	35160
OSM	202_H3K4me3_E114C_boy_CTRL	22147647	22122130	99.88	20767229	93.8754	20585839	31175
OSF	202_H3K4me3_E114D_girl_CTRL	28559553	28525324	99.88	26994335	94.6329	26797177	32162
OSF	211_H3K4me3_E18C_girl_IVF-ET	27476615	27443133	99.88	25967246	94.622	25805527	29161
OSM	211_H3K4me3_E18D_boy_IVF-ET	30565591	30532270	99.89	28912385	94.6945	28716045	31043
OSM	212_H3K4me3_E69C_boy_IVF-ET	57053025	56964970	99.85	54060028	94.9005	53748338	38428
OSF	212_H3K4me3_E69D_girl_IVF-ET	50308474	50242311	99.87	47643937	94.8283	47362515	38437
OSF	231_H3K4me3_E111C_girl_ICSI-ET	45308943	45197151	99.75	31492203	69.6774	30900206	45813
OSM	231_H3K4me3_E111D_boy_ICSI-ET	43351488	43238539	99.74	31715020	73.349	31145347	41490
OSM	232_H3K4me3_E115C_boy_ICSI-ET	45127601	45001704	99.72	32214728	71.5856	31568428	48834
OSF	232_H3K4me3_E115D_girl_ICSI-ET	47434432	47354912	99.83	33586780	70.9257	33022638	47022
OSF	241_H3K4me3_E45C_girl_ICSI-FET	41183197	41061747	99.71	38531182	93.8372	38192442	34394
OSM	241_H3K4me3_E45D_boy_ICSI-FET	48401513	48182586	99.55	45499057	94.4305	45184561	38355
SSF	31_H3K4me3_E95C_girl_ICSI-ET	49735449	49526639	99.58	34017617	68.6855	33699287	37048
SSF	31_H3K4me3_E95D_girl_ICSI-ET	63729018	63587984	99.78	45044184	70.8376	44744856	41070

## Sheet: H3K27ac Samples
Sample Type	Sample_x000D_ Names	Raw_x000D_ Fragments	Kept_x000D_ Fragments	Kept_x000D_ Fragments(%)	Mapped_x000D_ Fragments	Mapped_x000D_ Fragments(%)	Finally Mapped _x000D_ Fragments	Peaks
SSF	1_H3K27ac_E103C_girl_CTRL	33005424	32925799	99.76	31272549	94.9789	31118437	86681
SSF	1_H3K27ac_E103D_girl_CTRL	37523443	37469073	99.86	35355622	94.3595	35166226	90540
SSM	101_H3K27ac_E24C_boy_CTRL	38309575	37978165	99.13	35929907	94.6067	35750007	138907
SSM	101_H3K27ac_E24D_boy_CTRL	34719230	34504675	99.38	32796815	95.0504	32621504	106505
SSM	102_H3K27ac_E56C_boy_CTRL	42421711	42346389	99.82	40237706	95.0204	40012127	106421
SSM	102_H3K27ac_E56D_boy_CTRL	48006379	47924580	99.83	45595902	95.141	45328441	119241
SSF	11_H3K27ac_E29C_girl_IVF-ET	39110279	39056049	99.86	37186594	95.2134	36995041	97869
SSF	11_H3K27ac_E29D_girl_IVF-ET	33164483	33070017	99.72	31394281	94.9328	31195935	98200
SSM	111_H3K27ac_E113C_boy_IVF-ET	33006821	32904209	99.69	31157613	94.6919	30973593	123008
SSM	111_H3K27ac_E113D_boy_IVF-ET	35235691	35140881	99.73	33358150	94.9269	33146279	110439
SSF	2_H3K27ac_E65C_girl_CTRL	41060542	40985250	99.82	39136046	95.4881	38949523	131666
SSF	2_H3K27ac_E65D_girl_CTRL	35043520	34983013	99.83	33453359	95.6274	33305227	100515
OSF	201_H3K27ac_E98C_girl_CTRL	48198020	48123638	99.85	45913614	95.4076	45658694	132435
OSM	201_H3K27ac_E98D_boy_CTRL	38859566	38797059	99.84	37027445	95.4388	36833650	120389
OSM	202_H3K27ac_E114C_boy_CTRL	19329397	19289744	99.79	18247784	94.5984	18124569	48208
OSF	202_H3K27ac_E114D_girl_CTRL	18456002	18427967	99.85	17499708	94.9628	17395635	57098
OSF	211_H3K27ac_E18C_girl_IVF-ET	16300207	16277776	99.86	15474895	95.0676	15397152	60760
OSM	211_H3K27ac_E18D_boy_IVF-ET	24906740	24871205	99.86	23735177	95.4324	23617560	65198
OSM	212_H3K27ac_E69C_boy_IVF-ET	45209242	45147840	99.86	43205438	95.6977	43000596	104494
OSF	212_H3K27ac_E69D_girl_IVF-ET	45191026	45131045	99.87	43140488	95.5894	42926609	135433
OSF	231_H3K27ac_E111C_girl_ICSI-ET	30572944	30514274	99.81	23036851	75.4953	22916218	72635
OSM	231_H3K27ac_E111D_boy_ICSI-ET	31569714	31478203	99.71	21873130	69.4866	21746611	87865
OSM	232_H3K27ac_E115C_boy_ICSI-ET	42806374	42755791	99.88	31741940	74.2401	31536480	135705
OSF	232_H3K27ac_E115D_girl_ICSI-ET	46630842	46567275	99.86	34857575	74.8542	34653560	98777
OSF	241_H3K27ac_E45C_girl_ICSI-FET	41399322	41333730	99.84	39445949	95.4328	39240463	163561
OSM	241_H3K27ac_E45D_boy_ICSI-FET	39079880	38850105	99.41	37109047	95.5185	36938882	109133
SSF	31_H3K27ac_E95C_girl_ICSI-ET	39727763	39612422	99.71	26532521	66.9803	26393593	117046
SSF	31_H3K27ac_E95D_girl_ICSI-ET	42273624	42214375	99.86	27055670	64.0911	26912159	114940

## Sheet: H3K27me3 Samples
Sample Type	Sample_x000D_ Names	Raw_x000D_ Fragments	Kept_x000D_ Fragments	Kept_x000D_ Fragments(%)	Mapped_x000D_ Fragments	Mapped_x000D_ Fragments(%)	Finally Mapped _x000D_ Fragments	Peaks
SSF	1_H3K27me3_E103C_girl_CTRL	35732903	35629212	99.71	33192116	93.1598	32906522	102947
SSF	1_H3K27me3_E103D_girl_CTRL	34298858	34218432	99.77	31956317	93.3892	31665349	92914
SSM	101_H3K27me3_E24C_boy_CTRL	39507503	39304432	99.49	36845816	93.7447	36547673	171366
SSM	101_H3K27me3_E24D_boy_CTRL	32651476	32546081	99.68	30587844	93.9832	30324630	141490
SSM	102_H3K27me3_E56C_boy_CTRL	44402185	44262143	99.68	41272105	93.2447	40885574	177971
SSM	102_H3K27me3_E56D_boy_CTRL	39474756	39373921	99.74	36716212	93.2501	36338509	128451
SSF	11_H3K27me3_E29C_girl_IVF-ET	39332258	39233209	99.75	36513439	93.0677	36128054	115420
SSF	11_H3K27me3_E29D_girl_IVF-ET	43819884	43643845	99.6	34512267	79.0771	34178499	128690
SSM	111_H3K27me3_E113C_boy_IVF-ET	31401085	31301567	99.68	29223313	93.3605	28984073	143472
SSM	111_H3K27me3_E113D_boy_IVF-ET	35907382	35803710	99.71	33590312	93.818	33283875	159118
SSF	2_H3K27me3_E65C_girl_CTRL	45747607	45605856	99.69	42688898	93.604	42275007	179442
SSF	2_H3K27me3_E65D_girl_CTRL	42746906	42645093	99.76	40176833	94.2121	39860737	162422
OSF	201_H3K27me3_E98C_girl_CTRL	40857817	40768114	99.78	37975635	93.1503	37562830	101744
OSM	201_H3K27me3_E98D_boy_CTRL	44624896	44541920	99.81	41373732	92.8872	40906494	112114
OSM	202_H3K27me3_E114C_boy_CTRL	16610367	16581143	99.82	15535513	93.6939	15396648	79285
OSF	202_H3K27me3_E114D_girl_CTRL	19533647	19481354	99.73	18304831	93.9608	18161206	86742
OSF	211_H3K27me3_E18C_girl_IVF-ET	16977712	16950284	99.84	15841347	93.4577	15709833	75364
OSM	211_H3K27me3_E18D_boy_IVF-ET	18753636	18732838	99.89	17572585	93.8063	17415610	77513
OSM	212_H3K27me3_E69C_boy_IVF-ET	46366136	46282722	99.82	43036798	92.9867	42626150	150856
OSF	212_H3K27me3_E69D_girl_IVF-ET	46785656	46685527	99.79	43665658	93.5315	43328486	183719
OSF	231_H3K27me3_E111C_girl_ICSI-ET	44735696	44618314	99.74	32642869	73.1602	32357856	127357
OSM	231_H3K27me3_E111D_boy_ICSI-ET	41980757	41907723	99.83	30426211	72.6029	30140113	111429
OSM	232_H3K27me3_E115C_boy_ICSI-ET	40157285	40079289	99.81	30169960	75.2757	29923450	144907
OSF	232_H3K27me3_E115D_girl_ICSI-ET	39659755	39532224	99.68	29846786	75.4999	29599212	132876
OSF	241_H3K27me3_E45C_girl_ICSI-FET	38515798	38438648	99.8	36194050	94.1606	35906810	151100
OSM	241_H3K27me3_E45D_boy_ICSI-FET	38440747	38253792	99.51	35912074	93.8785	35597742	119958
SSF	31_H3K27me3_E95C_girl_ICSI-ET	44436708	44235842	99.55	30355936	68.6229	30105676	145738
SSF	31_H3K27me3_E95D_girl_ICSI-ET	35951614	35897992	99.85	27090655	75.4657	26632375	149957

## Sheet: Input ChIP-seq Samples
Sample Type	Sample Names	Raw_x000D_ Fragments	Kept_x000D_ Fragments	Kept_x000D_ Fragments(%)	Mapped_x000D_ Fragments	Mapped_x000D_ Fragments(%)	Finally Mapped _x000D_ Fragments
SSF	1_Input_E103C_girl_CTRL	35434572	35365457	99.8	32517916	91.9482	31953706
SSF	1_Input_E103D_girl_CTRL	38768462	38715854	99.86	35720156	92.2623	35114949
SSM	101_Input_E24C_boy_CTRL	40536855	40308766	99.44	37376935	92.7266	36758678
SSM	101_Input_E24D_boy_CTRL	39914713	39771946	99.64	36900045	92.7791	36277732
SSM	102_Input_E56C_boy_CTRL	45713418	45647475	99.86	42287920	92.6402	41572573
SSM	102_Input_E56D_boy_CTRL	50088848	50008105	99.84	46419581	92.8241	45658303
SSF	11_Input_E29C_girl_IVF-ET	41019224	40974028	99.89	37909715	92.5213	37247760
SSF	11_Input_E29D_girl_IVF-ET	33713183	33643292	99.79	31208185	92.762	30612366
SSM	111_Input_E113C_boy_IVF-ET	44250783	44163971	99.8	40762655	92.2984	40163999
SSM	111_Input_E113D_boy_IVF-ET	35694550	35621150	99.79	32918660	92.4132	32456531
SSF	2_Input_E65C_girl_CTRL	42159163	42100774	99.86	39257691	93.247	38644211
SSF	2_Input_E65D_girl_CTRL	42329516	42258417	99.83	39481637	93.429	38866697
OSF	201_Input_E98C_girl_CTRL	43564066	43517234	99.89	40421271	92.8857	39793467
OSM	201_Input_E98D_boy_CTRL	44026792	43956152	99.84	40723783	92.6464	40127150
OSM	202_Input_E114C_boy_CTRL	20874223	20852629	99.9	19265690	92.3897	18909429
OSF	202_Input_E114D_girl_CTRL	15948197	15922758	99.84	14805082	92.9806	14565930
OSF	211_Input_E18C_girl_IVF-ET	13837564	13816247	99.85	12834915	92.8973	12634167
OSM	211_Input_E18D_boy_IVF-ET	15259785	15235585	99.84	14151752	92.8862	13929362
OSM	212_Input_E69C_boy_IVF-ET	45457556	45410420	99.9	42217555	92.9689	41505941
OSF	212_Input_E69D_girl_IVF-ET	44151439	44095163	99.87	41118064	93.2485	40498930
OSF	231_Input_E111C_girl_ICSI-ET	51789053	51720865	99.87	39233389	75.856	38527335
OSM	231_Input_E111D_boy_ICSI-ET	44258009	44151302	99.76	34048838	77.1185	33377794
OSM	232_Input_E115C_boy_ICSI-ET	44910073	44851202	99.87	34094097	76.016	33498780
OSF	232_Input_E115D_girl_ICSI-ET	49048115	48978953	99.86	37722864	77.0185	37059067
OSF	241_Input_E45C_girl_ICSI-FET	52806020	52728339	99.85	48989856	92.9099	48214830
OSM	241_Input_E45D_boy_ICSI-FET	49507116	49346087	99.67	45922244	93.0616	45196916
SSF	31_Input_E95C_girl_ICSI-ET	46793885	46621491	99.63	30714291	65.8801	30468532
SSF	31_Input_E95D_girl_ICSI-ET	41864634	41817508	99.89	30838131	73.7445	30353121
