# Supplementary material for: Epigenetic consequences of hormonal interactions between opposite‐sex twin fetuses
Source: Clin Transl Med. 2020 Dec 4;10(8):e234. doi: 10.1002/ctm2.234 (PMC7717068; doi:10.1002/ctm2.234)
Supplement: Supplementary file 2 — Supplementary_Table_2:Clinical data for RRBS samples [file CTM2-10-e234-s002.xlsx]

## Sheet: clinical data
Sample	Sample type	Gender	Embryo type	Birth length	Birth weight	Gestational week
A15C	SSF	girl	monozygotic	47	2720	36.14
A19C	OSM	boy	dizygotic	46	2750	38
A28C	OSM	boy	dizygotic	45	2530	37
A29C	SSM	boy	monozygotic	49	3280	37.29
A32C	SSF	girl	monozygotic	46	2790	36.29
A33C	SSM	boy	monozygotic	46	2610	37
A42C	SSF	girl	monozygotic	45	1970	35.57
A59C	SSF	girl	dizygotic	48	2590	37.86
A62C	SSM	boy	dizygotic	46	2520	37
BS18C	SSF	girl	dizygotic	44	2090	37.71
BS29C	SSF	girl	dizygotic	47	2820	38.14
BS2C	SSF	girl	monozygotic	47	2560	36.71
E101C	OSF	girl	dizygotic	43	2650	37.14
E103C	SSF	girl	dizygotic	49	2850	37.14
E113C	SSM	boy	dizygotic	45	2720	37.57
E114C	OSM	boy	dizygotic	46	2520	37.14
E115C	OSM	boy	dizygotic	47	2960	37.43
E117C	SSM	boy	monozygotic	46	2460	37
E123C	SSM	boy	dizygotic	48	3000	37.43
E18C	OSF	girl	dizygotic	47	2760	37.14
E24C	SSM	boy	dizygotic	50	3080	38.57
E29C	SSF	girl	dizygotic	49	3130	37
E45C	OSF	girl	dizygotic	49	3000	38.43
E54C	OSF	girl	dizygotic	46	2480	38
E56C	SSM	boy	dizygotic	50	3030	38
E69C	OSM	boy	dizygotic	46	2460	37
E72C	OSF	girl	dizygotic	44	2470	37.14
E8C	SSF	girl	monozygotic	44	1970	35.57
E95C	SSF	girl	dizygotic	44	2150	37.86
E98C	OSF	girl	dizygotic	47	2430	37.43
W1191C	OSF	girl	dizygotic	47	2750	37.57
W1276C	SSF	girl	dizygotic	45	2740	36.57
W1365C	SSM	boy	dizygotic	49	3000	37.29
W1387C	OSM	boy	dizygotic	48	3030	37.43
W1398C	SSM	boy	dizygotic	47	2740	37
W1458C	OSF	girl	dizygotic	47	2800	37
W1507C	OSM	boy	dizygotic	47	2300	37.14
W1524C	OSF	girl	dizygotic	47	2140	37.14
W1579C	SSM	boy	dizygotic	46	2630	35.86
W1636C	OSM	boy	dizygotic	48	2570	37.14
W1647C	SSM	boy	dizygotic	46	2240	36.29
W1719C	SSM	boy	dizygotic	46	2360	37.14
W1733C	SSM	boy	dizygotic	45	2520	37
W1785C	SSF	girl	dizygotic	47	2850	38.14
W28C	SSF	girl	dizygotic	46	2300	36
W58C	SSM	boy	dizygotic	49	2910	37.71
W655C	SSF	girl	dizygotic	49	2970	36.86
W774C	OSM	boy	dizygotic	47	2730	37.29
W779C	SSM	boy	dizygotic	51	2990	37
W811C	SSF	girl	dizygotic	49	3080	37.14
W839C	OSM	boy	dizygotic	47	2660	37.14
W845C	SSF	girl	dizygotic	47	2840	37.71
W871C	SSM	boy	dizygotic	48	2880	37.71
W89C	SSF	girl	monozygotic	48	2750	36.86
