# Supplementary material for: Epigenetic consequences of hormonal interactions between opposite‐sex twin fetuses
Source: Clin Transl Med. 2020 Dec 4;10(8):e234. doi: 10.1002/ctm2.234 (PMC7717068; doi:10.1002/ctm2.234)
Supplement: Supplementary file 3 — Supplementary_Table_3:The list of Pearson correlation coefficients of DNA methylation level between any two RRBS samples [file CTM2-10-e234-s003.xlsx]

## Sheet: Pearson Correlation Coefficient
Sample1	Sample2	Correlation_Coefficients	Type
OSF_1	OSF_3	0.986025	OSF_vs_OSF
OSF_2	OSF_3	0.985735	OSF_vs_OSF
OSF_1	OSF_4	0.984775	OSF_vs_OSF
OSF_2	OSF_4	0.984622	OSF_vs_OSF
OSF_3	OSF_4	0.985361	OSF_vs_OSF
OSF_1	OSF_5	0.985886	OSF_vs_OSF
OSF_2	OSF_5	0.985787	OSF_vs_OSF
OSF_3	OSF_5	0.986214	OSF_vs_OSF
OSF_4	OSF_5	0.985379	OSF_vs_OSF
OSF_1	OSF_6	0.986169	OSF_vs_OSF
OSF_2	OSF_6	0.986259	OSF_vs_OSF
OSF_3	OSF_6	0.98656	OSF_vs_OSF
OSF_4	OSF_6	0.985785	OSF_vs_OSF
OSF_5	OSF_6	0.986682	OSF_vs_OSF
OSF_1	OSF_7	0.986384	OSF_vs_OSF
OSF_2	OSF_7	0.986437	OSF_vs_OSF
OSF_3	OSF_7	0.986764	OSF_vs_OSF
OSF_4	OSF_7	0.985707	OSF_vs_OSF
OSF_5	OSF_7	0.986658	OSF_vs_OSF
OSF_6	OSF_7	0.986908	OSF_vs_OSF
OSF_1	OSF_8	0.982906	OSF_vs_OSF
OSF_2	OSF_8	0.983568	OSF_vs_OSF
OSF_3	OSF_8	0.983099	OSF_vs_OSF
OSF_4	OSF_8	0.983026	OSF_vs_OSF
OSF_5	OSF_8	0.983938	OSF_vs_OSF
OSF_6	OSF_8	0.984145	OSF_vs_OSF
OSF_7	OSF_8	0.984579	OSF_vs_OSF
OSF_1	OSF_9	0.984437	OSF_vs_OSF
OSF_2	OSF_9	0.984141	OSF_vs_OSF
OSF_3	OSF_9	0.985485	OSF_vs_OSF
OSF_4	OSF_9	0.984307	OSF_vs_OSF
OSF_5	OSF_9	0.984985	OSF_vs_OSF
OSF_6	OSF_9	0.985345	OSF_vs_OSF
OSF_7	OSF_9	0.98547	OSF_vs_OSF
OSF_8	OSF_9	0.981367	OSF_vs_OSF
OSF_1	OSF_10	0.983447	OSF_vs_OSF
OSF_2	OSF_10	0.983678	OSF_vs_OSF
OSF_3	OSF_10	0.984031	OSF_vs_OSF
OSF_4	OSF_10	0.983763	OSF_vs_OSF
OSF_5	OSF_10	0.984573	OSF_vs_OSF
OSF_6	OSF_10	0.985155	OSF_vs_OSF
OSF_7	OSF_10	0.984846	OSF_vs_OSF
OSF_8	OSF_10	0.983871	OSF_vs_OSF
OSF_9	OSF_10	0.983129	OSF_vs_OSF
OSF_1	OSF_11	0.985234	OSF_vs_OSF
OSF_2	OSF_11	0.985248	OSF_vs_OSF
OSF_3	OSF_11	0.985116	OSF_vs_OSF
OSF_4	OSF_11	0.985103	OSF_vs_OSF
OSF_5	OSF_11	0.985775	OSF_vs_OSF
OSF_6	OSF_11	0.986305	OSF_vs_OSF
OSF_7	OSF_11	0.986152	OSF_vs_OSF
OSF_8	OSF_11	0.984474	OSF_vs_OSF
OSF_9	OSF_11	0.984265	OSF_vs_OSF
OSF_10	OSF_11	0.984881	OSF_vs_OSF
OSF_1	OSF_12	0.983987	OSF_vs_OSF
OSF_2	OSF_12	0.98383	OSF_vs_OSF
OSF_3	OSF_12	0.985536	OSF_vs_OSF
OSF_4	OSF_12	0.984008	OSF_vs_OSF
OSF_5	OSF_12	0.984657	OSF_vs_OSF
OSF_6	OSF_12	0.985024	OSF_vs_OSF
OSF_7	OSF_12	0.985528	OSF_vs_OSF
OSF_8	OSF_12	0.98166	OSF_vs_OSF
OSF_9	OSF_12	0.984969	OSF_vs_OSF
OSF_10	OSF_12	0.983195	OSF_vs_OSF
OSF_11	OSF_12	0.983849	OSF_vs_OSF
OSF_1	OSF_13	0.982226	OSF_vs_OSF
OSF_2	OSF_13	0.981832	OSF_vs_OSF
OSF_3	OSF_13	0.983485	OSF_vs_OSF
OSF_4	OSF_13	0.98242	OSF_vs_OSF
OSF_5	OSF_13	0.982926	OSF_vs_OSF
OSF_6	OSF_13	0.983066	OSF_vs_OSF
OSF_7	OSF_13	0.983589	OSF_vs_OSF
OSF_8	OSF_13	0.980566	OSF_vs_OSF
OSF_9	OSF_13	0.983716	OSF_vs_OSF
OSF_10	OSF_13	0.982163	OSF_vs_OSF
OSF_11	OSF_13	0.982556	OSF_vs_OSF
OSF_12	OSF_13	0.983791	OSF_vs_OSF
OSF_1	OSF_14	0.985367	OSF_vs_OSF
OSF_2	OSF_14	0.9856	OSF_vs_OSF
OSF_3	OSF_14	0.985686	OSF_vs_OSF
OSF_4	OSF_14	0.984915	OSF_vs_OSF
OSF_5	OSF_14	0.985536	OSF_vs_OSF
OSF_6	OSF_14	0.986288	OSF_vs_OSF
OSF_7	OSF_14	0.986606	OSF_vs_OSF
OSF_8	OSF_14	0.98358	OSF_vs_OSF
OSF_9	OSF_14	0.985457	OSF_vs_OSF
OSF_10	OSF_14	0.984112	OSF_vs_OSF
OSF_11	OSF_14	0.985771	OSF_vs_OSF
OSF_12	OSF_14	0.98473	OSF_vs_OSF
OSF_13	OSF_14	0.983495	OSF_vs_OSF
OSF_1	OSF_15	0.984289	OSF_vs_OSF
OSF_2	OSF_15	0.984433	OSF_vs_OSF
OSF_3	OSF_15	0.98506	OSF_vs_OSF
OSF_4	OSF_15	0.984031	OSF_vs_OSF
OSF_5	OSF_15	0.985105	OSF_vs_OSF
OSF_6	OSF_15	0.985359	OSF_vs_OSF
OSF_7	OSF_15	0.985326	OSF_vs_OSF
OSF_8	OSF_15	0.983292	OSF_vs_OSF
OSF_9	OSF_15	0.9839	OSF_vs_OSF
OSF_10	OSF_15	0.983744	OSF_vs_OSF
OSF_11	OSF_15	0.984732	OSF_vs_OSF
OSF_12	OSF_15	0.983754	OSF_vs_OSF
OSF_13	OSF_15	0.982198	OSF_vs_OSF
OSF_14	OSF_15	0.984357	OSF_vs_OSF
OSF_1	OSF_16	0.98383	OSF_vs_OSF
OSF_2	OSF_16	0.983782	OSF_vs_OSF
OSF_3	OSF_16	0.984787	OSF_vs_OSF
OSF_4	OSF_16	0.983585	OSF_vs_OSF
OSF_5	OSF_16	0.984316	OSF_vs_OSF
OSF_6	OSF_16	0.984419	OSF_vs_OSF
OSF_7	OSF_16	0.985279	OSF_vs_OSF
OSF_8	OSF_16	0.982407	OSF_vs_OSF
OSF_9	OSF_16	0.984117	OSF_vs_OSF
OSF_10	OSF_16	0.983167	OSF_vs_OSF
OSF_11	OSF_16	0.983817	OSF_vs_OSF
OSF_12	OSF_16	0.984173	OSF_vs_OSF
OSF_13	OSF_16	0.982846	OSF_vs_OSF
OSF_14	OSF_16	0.984435	OSF_vs_OSF
OSF_15	OSF_16	0.98362	OSF_vs_OSF
OSF_1	OSF_17	0.98441	OSF_vs_OSF
OSF_2	OSF_17	0.984632	OSF_vs_OSF
OSF_3	OSF_17	0.984669	OSF_vs_OSF
OSF_4	OSF_17	0.984228	OSF_vs_OSF
OSF_5	OSF_17	0.985249	OSF_vs_OSF
OSF_6	OSF_17	0.98556	OSF_vs_OSF
OSF_7	OSF_17	0.985692	OSF_vs_OSF
OSF_8	OSF_17	0.984415	OSF_vs_OSF
OSF_9	OSF_17	0.983242	OSF_vs_OSF
OSF_10	OSF_17	0.984446	OSF_vs_OSF
OSF_11	OSF_17	0.985775	OSF_vs_OSF
OSF_12	OSF_17	0.983386	OSF_vs_OSF
OSF_13	OSF_17	0.982245	OSF_vs_OSF
OSF_14	OSF_17	0.984766	OSF_vs_OSF
OSF_15	OSF_17	0.98435	OSF_vs_OSF
OSF_16	OSF_17	0.983827	OSF_vs_OSF
OSF_1	OSF_18	0.984429	OSF_vs_OSF
OSF_2	OSF_18	0.984395	OSF_vs_OSF
OSF_3	OSF_18	0.985375	OSF_vs_OSF
OSF_4	OSF_18	0.984093	OSF_vs_OSF
OSF_5	OSF_18	0.984969	OSF_vs_OSF
OSF_6	OSF_18	0.985046	OSF_vs_OSF
OSF_7	OSF_18	0.985878	OSF_vs_OSF
OSF_8	OSF_18	0.983383	OSF_vs_OSF
OSF_9	OSF_18	0.984369	OSF_vs_OSF
OSF_10	OSF_18	0.983555	OSF_vs_OSF
OSF_11	OSF_18	0.984544	OSF_vs_OSF
OSF_12	OSF_18	0.984652	OSF_vs_OSF
OSF_13	OSF_18	0.983387	OSF_vs_OSF
OSF_14	OSF_18	0.984813	OSF_vs_OSF
OSF_15	OSF_18	0.984282	OSF_vs_OSF
OSF_16	OSF_18	0.984494	OSF_vs_OSF
OSF_17	OSF_18	0.984697	OSF_vs_OSF
OSF_1	OSF_19	0.98712	OSF_vs_OSF
OSF_2	OSF_19	0.987047	OSF_vs_OSF
OSF_3	OSF_19	0.98706	OSF_vs_OSF
OSF_4	OSF_19	0.986114	OSF_vs_OSF
OSF_5	OSF_19	0.987378	OSF_vs_OSF
OSF_6	OSF_19	0.987932	OSF_vs_OSF
OSF_7	OSF_19	0.98764	OSF_vs_OSF
OSF_8	OSF_19	0.984991	OSF_vs_OSF
OSF_9	OSF_19	0.985947	OSF_vs_OSF
OSF_10	OSF_19	0.985572	OSF_vs_OSF
OSF_11	OSF_19	0.987006	OSF_vs_OSF
OSF_12	OSF_19	0.985356	OSF_vs_OSF
OSF_13	OSF_19	0.983333	OSF_vs_OSF
OSF_14	OSF_19	0.98727	OSF_vs_OSF
OSF_15	OSF_19	0.9859	OSF_vs_OSF
OSF_16	OSF_19	0.985138	OSF_vs_OSF
OSF_17	OSF_19	0.986175	OSF_vs_OSF
OSF_18	OSF_19	0.985698	OSF_vs_OSF
OSF_1	SSF_1	0.98546	OSF_vs_SSF
OSF_2	SSF_1	0.98541	OSF_vs_SSF
OSF_3	SSF_1	0.984974	OSF_vs_SSF
OSF_4	SSF_1	0.984539	OSF_vs_SSF
OSF_5	SSF_1	0.98546	OSF_vs_SSF
OSF_6	SSF_1	0.986085	OSF_vs_SSF
OSF_7	SSF_1	0.98609	OSF_vs_SSF
OSF_8	SSF_1	0.983788	OSF_vs_SSF
OSF_9	SSF_1	0.983818	OSF_vs_SSF
OSF_10	SSF_1	0.984048	OSF_vs_SSF
OSF_11	SSF_1	0.985942	OSF_vs_SSF
OSF_12	SSF_1	0.983125	OSF_vs_SSF
OSF_13	SSF_1	0.981604	OSF_vs_SSF
OSF_14	SSF_1	0.98563	OSF_vs_SSF
OSF_15	SSF_1	0.984229	OSF_vs_SSF
OSF_16	SSF_1	0.983235	OSF_vs_SSF
OSF_17	SSF_1	0.984957	OSF_vs_SSF
OSF_18	SSF_1	0.98388	OSF_vs_SSF
OSF_19	SSF_1	0.986987	OSF_vs_SSF
OSF_1	SSF_2	0.985218	OSF_vs_SSF
OSF_2	SSF_2	0.985377	OSF_vs_SSF
OSF_3	SSF_2	0.98469	OSF_vs_SSF
OSF_4	SSF_2	0.984369	OSF_vs_SSF
OSF_5	SSF_2	0.985409	OSF_vs_SSF
OSF_6	SSF_2	0.985944	OSF_vs_SSF
OSF_7	SSF_2	0.985941	OSF_vs_SSF
OSF_8	SSF_2	0.983918	OSF_vs_SSF
OSF_9	SSF_2	0.983411	OSF_vs_SSF
OSF_10	SSF_2	0.98411	OSF_vs_SSF
OSF_11	SSF_2	0.98598	OSF_vs_SSF
OSF_12	SSF_2	0.982659	OSF_vs_SSF
OSF_13	SSF_2	0.981092	OSF_vs_SSF
OSF_14	SSF_2	0.985492	OSF_vs_SSF
OSF_15	SSF_2	0.984158	OSF_vs_SSF
OSF_16	SSF_2	0.982902	OSF_vs_SSF
OSF_17	SSF_2	0.984898	OSF_vs_SSF
OSF_18	SSF_2	0.983584	OSF_vs_SSF
OSF_19	SSF_2	0.986936	OSF_vs_SSF
OSF_1	SSF_3	0.984291	OSF_vs_SSF
OSF_2	SSF_3	0.984048	OSF_vs_SSF
OSF_3	SSF_3	0.98419	OSF_vs_SSF
OSF_4	SSF_3	0.98374	OSF_vs_SSF
OSF_5	SSF_3	0.984458	OSF_vs_SSF
OSF_6	SSF_3	0.985187	OSF_vs_SSF
OSF_7	SSF_3	0.98469	OSF_vs_SSF
OSF_8	SSF_3	0.981952	OSF_vs_SSF
OSF_9	SSF_3	0.983522	OSF_vs_SSF
OSF_10	SSF_3	0.982938	OSF_vs_SSF
OSF_11	SSF_3	0.984625	OSF_vs_SSF
OSF_12	SSF_3	0.982475	OSF_vs_SSF
OSF_13	SSF_3	0.980749	OSF_vs_SSF
OSF_14	SSF_3	0.984513	OSF_vs_SSF
OSF_15	SSF_3	0.98293	OSF_vs_SSF
OSF_16	SSF_3	0.982003	OSF_vs_SSF
OSF_17	SSF_3	0.983113	OSF_vs_SSF
OSF_18	SSF_3	0.982675	OSF_vs_SSF
OSF_19	SSF_3	0.986043	OSF_vs_SSF
SSF_1	SSF_3	0.984164	SSF_vs_SSF
SSF_2	SSF_3	0.984208	SSF_vs_SSF
OSF_1	SSF_4	0.985225	OSF_vs_SSF
OSF_2	SSF_4	0.984999	OSF_vs_SSF
OSF_3	SSF_4	0.985762	OSF_vs_SSF
OSF_4	SSF_4	0.984023	OSF_vs_SSF
OSF_5	SSF_4	0.985477	OSF_vs_SSF
OSF_6	SSF_4	0.985645	OSF_vs_SSF
OSF_7	SSF_4	0.985895	OSF_vs_SSF
OSF_8	SSF_4	0.982062	OSF_vs_SSF
OSF_9	SSF_4	0.984857	OSF_vs_SSF
OSF_10	SSF_4	0.982906	OSF_vs_SSF
OSF_11	SSF_4	0.984259	OSF_vs_SSF
OSF_12	SSF_4	0.984687	OSF_vs_SSF
OSF_13	SSF_4	0.982864	OSF_vs_SSF
OSF_14	SSF_4	0.984865	OSF_vs_SSF
OSF_15	SSF_4	0.984094	OSF_vs_SSF
OSF_16	SSF_4	0.984161	OSF_vs_SSF
OSF_17	SSF_4	0.983591	OSF_vs_SSF
OSF_18	SSF_4	0.984511	OSF_vs_SSF
OSF_19	SSF_4	0.986485	OSF_vs_SSF
SSF_1	SSF_4	0.984128	SSF_vs_SSF
SSF_2	SSF_4	0.983872	SSF_vs_SSF
OSF_1	SSF_5	0.985177	OSF_vs_SSF
OSF_2	SSF_5	0.985103	OSF_vs_SSF
OSF_3	SSF_5	0.985321	OSF_vs_SSF
OSF_4	SSF_5	0.98415	OSF_vs_SSF
OSF_5	SSF_5	0.985126	OSF_vs_SSF
OSF_6	SSF_5	0.985415	OSF_vs_SSF
OSF_7	SSF_5	0.985473	OSF_vs_SSF
OSF_8	SSF_5	0.981945	OSF_vs_SSF
OSF_9	SSF_5	0.984069	OSF_vs_SSF
OSF_10	SSF_5	0.982457	OSF_vs_SSF
OSF_11	SSF_5	0.984435	OSF_vs_SSF
OSF_12	SSF_5	0.983454	OSF_vs_SSF
OSF_13	SSF_5	0.981489	OSF_vs_SSF
OSF_14	SSF_5	0.984696	OSF_vs_SSF
OSF_15	SSF_5	0.983925	OSF_vs_SSF
OSF_16	SSF_5	0.983296	OSF_vs_SSF
OSF_17	SSF_5	0.983339	OSF_vs_SSF
OSF_18	SSF_5	0.98346	OSF_vs_SSF
OSF_19	SSF_5	0.986091	OSF_vs_SSF
SSF_1	SSF_5	0.984394	SSF_vs_SSF
SSF_2	SSF_5	0.984191	SSF_vs_SSF
SSF_3	SSF_5	0.983434	SSF_vs_SSF
SSF_4	SSF_5	0.984622	SSF_vs_SSF
OSF_1	SSF_6	0.985887	OSF_vs_SSF
OSF_2	SSF_6	0.98583	OSF_vs_SSF
OSF_3	SSF_6	0.98596	OSF_vs_SSF
OSF_4	SSF_6	0.985184	OSF_vs_SSF
OSF_5	SSF_6	0.985919	OSF_vs_SSF
OSF_6	SSF_6	0.986525	OSF_vs_SSF
OSF_7	SSF_6	0.986277	OSF_vs_SSF
OSF_8	SSF_6	0.983029	OSF_vs_SSF
OSF_9	SSF_6	0.985023	OSF_vs_SSF
OSF_10	SSF_6	0.98402	OSF_vs_SSF
OSF_11	SSF_6	0.985741	OSF_vs_SSF
OSF_12	SSF_6	0.984391	OSF_vs_SSF
OSF_13	SSF_6	0.982501	OSF_vs_SSF
OSF_14	SSF_6	0.985716	OSF_vs_SSF
OSF_15	SSF_6	0.984753	OSF_vs_SSF
OSF_16	SSF_6	0.984001	OSF_vs_SSF
OSF_17	SSF_6	0.984569	OSF_vs_SSF
OSF_18	SSF_6	0.984332	OSF_vs_SSF
OSF_19	SSF_6	0.987015	OSF_vs_SSF
SSF_1	SSF_6	0.985615	SSF_vs_SSF
SSF_2	SSF_6	0.985513	SSF_vs_SSF
SSF_3	SSF_6	0.984618	SSF_vs_SSF
SSF_4	SSF_6	0.985197	SSF_vs_SSF
OSF_1	SSF_7	0.984295	OSF_vs_SSF
OSF_2	SSF_7	0.984564	OSF_vs_SSF
OSF_3	SSF_7	0.984834	OSF_vs_SSF
OSF_4	SSF_7	0.98428	OSF_vs_SSF
OSF_5	SSF_7	0.984992	OSF_vs_SSF
OSF_6	SSF_7	0.985617	OSF_vs_SSF
OSF_7	SSF_7	0.985185	OSF_vs_SSF
OSF_8	SSF_7	0.98339	OSF_vs_SSF
OSF_9	SSF_7	0.983584	OSF_vs_SSF
OSF_10	SSF_7	0.984379	OSF_vs_SSF
OSF_11	SSF_7	0.985052	OSF_vs_SSF
OSF_12	SSF_7	0.983023	OSF_vs_SSF
OSF_13	SSF_7	0.981447	OSF_vs_SSF
OSF_14	SSF_7	0.984592	OSF_vs_SSF
OSF_15	SSF_7	0.983789	OSF_vs_SSF
OSF_16	SSF_7	0.982699	OSF_vs_SSF
OSF_17	SSF_7	0.984188	OSF_vs_SSF
OSF_18	SSF_7	0.983537	OSF_vs_SSF
OSF_19	SSF_7	0.986177	OSF_vs_SSF
SSF_1	SSF_7	0.984591	SSF_vs_SSF
SSF_2	SSF_7	0.984673	SSF_vs_SSF
SSF_3	SSF_7	0.983759	SSF_vs_SSF
SSF_4	SSF_7	0.983568	SSF_vs_SSF
SSF_5	SSF_7	0.983539	SSF_vs_SSF
SSF_6	SSF_7	0.984779	SSF_vs_SSF
OSF_1	SSF_8	0.986637	OSF_vs_SSF
OSF_2	SSF_8	0.986642	OSF_vs_SSF
OSF_3	SSF_8	0.986739	OSF_vs_SSF
OSF_4	SSF_8	0.985802	OSF_vs_SSF
OSF_5	SSF_8	0.986915	OSF_vs_SSF
OSF_6	SSF_8	0.987213	OSF_vs_SSF
OSF_7	SSF_8	0.987203	OSF_vs_SSF
OSF_8	SSF_8	0.984478	OSF_vs_SSF
OSF_9	SSF_8	0.98566	OSF_vs_SSF
OSF_10	SSF_8	0.98509	OSF_vs_SSF
OSF_11	SSF_8	0.986387	OSF_vs_SSF
OSF_12	SSF_8	0.98517	OSF_vs_SSF
OSF_13	SSF_8	0.983618	OSF_vs_SSF
OSF_14	SSF_8	0.986452	OSF_vs_SSF
OSF_15	SSF_8	0.985527	OSF_vs_SSF
OSF_16	SSF_8	0.985091	OSF_vs_SSF
OSF_17	SSF_8	0.985808	OSF_vs_SSF
OSF_18	SSF_8	0.985531	OSF_vs_SSF
OSF_19	SSF_8	0.988099	OSF_vs_SSF
SSF_1	SSF_8	0.986318	SSF_vs_SSF
SSF_2	SSF_8	0.986106	SSF_vs_SSF
SSF_3	SSF_8	0.985142	SSF_vs_SSF
SSF_4	SSF_8	0.986251	SSF_vs_SSF
SSF_5	SSF_8	0.985614	SSF_vs_SSF
SSF_6	SSF_8	0.986549	SSF_vs_SSF
OSF_1	SSF_9	0.983589	OSF_vs_SSF
OSF_2	SSF_9	0.983521	OSF_vs_SSF
OSF_3	SSF_9	0.984539	OSF_vs_SSF
OSF_4	SSF_9	0.983843	OSF_vs_SSF
OSF_5	SSF_9	0.984299	OSF_vs_SSF
OSF_6	SSF_9	0.984601	OSF_vs_SSF
OSF_7	SSF_9	0.985031	OSF_vs_SSF
OSF_8	SSF_9	0.982694	OSF_vs_SSF
OSF_9	SSF_9	0.983737	OSF_vs_SSF
OSF_10	SSF_9	0.9834	OSF_vs_SSF
OSF_11	SSF_9	0.984255	OSF_vs_SSF
OSF_12	SSF_9	0.983701	OSF_vs_SSF
OSF_13	SSF_9	0.982785	OSF_vs_SSF
OSF_14	SSF_9	0.984323	OSF_vs_SSF
OSF_15	SSF_9	0.983369	OSF_vs_SSF
OSF_16	SSF_9	0.983339	OSF_vs_SSF
OSF_17	SSF_9	0.983893	OSF_vs_SSF
OSF_18	SSF_9	0.983906	OSF_vs_SSF
OSF_19	SSF_9	0.985143	OSF_vs_SSF
SSF_1	SSF_9	0.983628	SSF_vs_SSF
SSF_2	SSF_9	0.983284	SSF_vs_SSF
SSF_3	SSF_9	0.982378	SSF_vs_SSF
SSF_4	SSF_9	0.983372	SSF_vs_SSF
SSF_5	SSF_9	0.982853	SSF_vs_SSF
SSF_6	SSF_9	0.98395	SSF_vs_SSF
SSF_7	SSF_9	0.98339	SSF_vs_SSF
SSF_8	SSF_9	0.984914	SSF_vs_SSF
OSF_1	SSF_10	0.984513	OSF_vs_SSF
OSF_2	SSF_10	0.984455	OSF_vs_SSF
OSF_3	SSF_10	0.98527	OSF_vs_SSF
OSF_4	SSF_10	0.984283	OSF_vs_SSF
OSF_5	SSF_10	0.985158	OSF_vs_SSF
OSF_6	SSF_10	0.985439	OSF_vs_SSF
OSF_7	SSF_10	0.985703	OSF_vs_SSF
OSF_8	SSF_10	0.983263	OSF_vs_SSF
OSF_9	SSF_10	0.984176	OSF_vs_SSF
OSF_10	SSF_10	0.983797	OSF_vs_SSF
OSF_11	SSF_10	0.984946	OSF_vs_SSF
OSF_12	SSF_10	0.984075	OSF_vs_SSF
OSF_13	SSF_10	0.983165	OSF_vs_SSF
OSF_14	SSF_10	0.984776	OSF_vs_SSF
OSF_15	SSF_10	0.984024	OSF_vs_SSF
OSF_16	SSF_10	0.983822	OSF_vs_SSF
OSF_17	SSF_10	0.984445	OSF_vs_SSF
OSF_18	SSF_10	0.984376	OSF_vs_SSF
OSF_19	SSF_10	0.986139	OSF_vs_SSF
SSF_1	SSF_10	0.984439	SSF_vs_SSF
SSF_2	SSF_10	0.9842	SSF_vs_SSF
SSF_3	SSF_10	0.98329	SSF_vs_SSF
SSF_4	SSF_10	0.984273	SSF_vs_SSF
SSF_5	SSF_10	0.983576	SSF_vs_SSF
SSF_6	SSF_10	0.984801	SSF_vs_SSF
SSF_7	SSF_10	0.984071	SSF_vs_SSF
SSF_8	SSF_10	0.98586	SSF_vs_SSF
OSF_1	SSF_11	0.984168	OSF_vs_SSF
OSF_2	SSF_11	0.984024	OSF_vs_SSF
OSF_3	SSF_11	0.985378	OSF_vs_SSF
OSF_4	SSF_11	0.98415	OSF_vs_SSF
OSF_5	SSF_11	0.984948	OSF_vs_SSF
OSF_6	SSF_11	0.984969	OSF_vs_SSF
OSF_7	SSF_11	0.985558	OSF_vs_SSF
OSF_8	SSF_11	0.982329	OSF_vs_SSF
OSF_9	SSF_11	0.984801	OSF_vs_SSF
OSF_10	SSF_11	0.983482	OSF_vs_SSF
OSF_11	SSF_11	0.984069	OSF_vs_SSF
OSF_12	SSF_11	0.98484	OSF_vs_SSF
OSF_13	SSF_11	0.983154	OSF_vs_SSF
OSF_14	SSF_11	0.98491	OSF_vs_SSF
OSF_15	SSF_11	0.984021	OSF_vs_SSF
OSF_16	SSF_11	0.984072	OSF_vs_SSF
OSF_17	SSF_11	0.984104	OSF_vs_SSF
OSF_18	SSF_11	0.984815	OSF_vs_SSF
OSF_19	SSF_11	0.985484	OSF_vs_SSF
SSF_1	SSF_11	0.983534	SSF_vs_SSF
SSF_2	SSF_11	0.983119	SSF_vs_SSF
SSF_3	SSF_11	0.982483	SSF_vs_SSF
SSF_4	SSF_11	0.984492	SSF_vs_SSF
SSF_5	SSF_11	0.983337	SSF_vs_SSF
SSF_6	SSF_11	0.984404	SSF_vs_SSF
SSF_7	SSF_11	0.983216	SSF_vs_SSF
SSF_8	SSF_11	0.985623	SSF_vs_SSF
SSF_9	SSF_11	0.983785	SSF_vs_SSF
SSF_10	SSF_11	0.984255	SSF_vs_SSF
OSF_1	SSF_12	0.985208	OSF_vs_SSF
OSF_2	SSF_12	0.985157	OSF_vs_SSF
OSF_3	SSF_12	0.986022	OSF_vs_SSF
OSF_4	SSF_12	0.984925	OSF_vs_SSF
OSF_5	SSF_12	0.985603	OSF_vs_SSF
OSF_6	SSF_12	0.986258	OSF_vs_SSF
OSF_7	SSF_12	0.986289	OSF_vs_SSF
OSF_8	SSF_12	0.983138	OSF_vs_SSF
OSF_9	SSF_12	0.985057	OSF_vs_SSF
OSF_10	SSF_12	0.984327	OSF_vs_SSF
OSF_11	SSF_12	0.985228	OSF_vs_SSF
OSF_12	SSF_12	0.984932	OSF_vs_SSF
OSF_13	SSF_12	0.983364	OSF_vs_SSF
OSF_14	SSF_12	0.985465	OSF_vs_SSF
OSF_15	SSF_12	0.984396	OSF_vs_SSF
OSF_16	SSF_12	0.984166	OSF_vs_SSF
OSF_17	SSF_12	0.984621	OSF_vs_SSF
OSF_18	SSF_12	0.984843	OSF_vs_SSF
OSF_19	SSF_12	0.986755	OSF_vs_SSF
SSF_1	SSF_12	0.984898	SSF_vs_SSF
SSF_2	SSF_12	0.984649	SSF_vs_SSF
SSF_3	SSF_12	0.983973	SSF_vs_SSF
SSF_4	SSF_12	0.984806	SSF_vs_SSF
SSF_5	SSF_12	0.984315	SSF_vs_SSF
SSF_6	SSF_12	0.985454	SSF_vs_SSF
SSF_7	SSF_12	0.984627	SSF_vs_SSF
SSF_8	SSF_12	0.986432	SSF_vs_SSF
SSF_9	SSF_12	0.984409	SSF_vs_SSF
SSF_10	SSF_12	0.984948	SSF_vs_SSF
OSF_1	SSF_13	0.984315	OSF_vs_SSF
OSF_2	SSF_13	0.984681	OSF_vs_SSF
OSF_3	SSF_13	0.984762	OSF_vs_SSF
OSF_4	SSF_13	0.984186	OSF_vs_SSF
OSF_5	SSF_13	0.985083	OSF_vs_SSF
OSF_6	SSF_13	0.985161	OSF_vs_SSF
OSF_7	SSF_13	0.985585	OSF_vs_SSF
OSF_8	SSF_13	0.984232	OSF_vs_SSF
OSF_9	SSF_13	0.98329	OSF_vs_SSF
OSF_10	SSF_13	0.984191	OSF_vs_SSF
OSF_11	SSF_13	0.985162	OSF_vs_SSF
OSF_12	SSF_13	0.98343	OSF_vs_SSF
OSF_13	SSF_13	0.982317	OSF_vs_SSF
OSF_14	SSF_13	0.984565	OSF_vs_SSF
OSF_15	SSF_13	0.984065	OSF_vs_SSF
OSF_16	SSF_13	0.983792	OSF_vs_SSF
OSF_17	SSF_13	0.985121	OSF_vs_SSF
OSF_18	SSF_13	0.984607	OSF_vs_SSF
OSF_19	SSF_13	0.985943	OSF_vs_SSF
SSF_1	SSF_13	0.984597	SSF_vs_SSF
SSF_2	SSF_13	0.984546	SSF_vs_SSF
SSF_3	SSF_13	0.983092	SSF_vs_SSF
SSF_4	SSF_13	0.983724	SSF_vs_SSF
SSF_5	SSF_13	0.983569	SSF_vs_SSF
SSF_6	SSF_13	0.984642	SSF_vs_SSF
SSF_7	SSF_13	0.984175	SSF_vs_SSF
SSF_8	SSF_13	0.985842	SSF_vs_SSF
SSF_9	SSF_13	0.983794	SSF_vs_SSF
SSF_10	SSF_13	0.984382	SSF_vs_SSF
SSF_11	SSF_13	0.983986	SSF_vs_SSF
SSF_12	SSF_13	0.984534	SSF_vs_SSF
OSF_1	SSF_14	0.980726	OSF_vs_SSF
OSF_2	SSF_14	0.981422	OSF_vs_SSF
OSF_3	SSF_14	0.981735	OSF_vs_SSF
OSF_4	SSF_14	0.981712	OSF_vs_SSF
OSF_5	SSF_14	0.982168	OSF_vs_SSF
OSF_6	SSF_14	0.982117	OSF_vs_SSF
OSF_7	SSF_14	0.982927	OSF_vs_SSF
OSF_8	SSF_14	0.983215	OSF_vs_SSF
OSF_9	SSF_14	0.98077	OSF_vs_SSF
OSF_10	SSF_14	0.983102	OSF_vs_SSF
OSF_11	SSF_14	0.982682	OSF_vs_SSF
OSF_12	SSF_14	0.981303	OSF_vs_SSF
OSF_13	SSF_14	0.979406	OSF_vs_SSF
OSF_14	SSF_14	0.982223	OSF_vs_SSF
OSF_15	SSF_14	0.981695	OSF_vs_SSF
OSF_16	SSF_14	0.981698	OSF_vs_SSF
OSF_17	SSF_14	0.983384	OSF_vs_SSF
OSF_18	SSF_14	0.982695	OSF_vs_SSF
OSF_19	SSF_14	0.982761	OSF_vs_SSF
SSF_1	SSF_14	0.981728	SSF_vs_SSF
SSF_2	SSF_14	0.981486	SSF_vs_SSF
SSF_3	SSF_14	0.979748	SSF_vs_SSF
SSF_4	SSF_14	0.980464	SSF_vs_SSF
SSF_5	SSF_14	0.979322	SSF_vs_SSF
SSF_6	SSF_14	0.980928	SSF_vs_SSF
SSF_7	SSF_14	0.981463	SSF_vs_SSF
SSF_8	SSF_14	0.982753	SSF_vs_SSF
SSF_9	SSF_14	0.981938	SSF_vs_SSF
SSF_10	SSF_14	0.982404	SSF_vs_SSF
SSF_11	SSF_14	0.981715	SSF_vs_SSF
SSF_12	SSF_14	0.982075	SSF_vs_SSF
OSF_1	SSF_15	0.985263	OSF_vs_SSF
OSF_2	SSF_15	0.985555	OSF_vs_SSF
OSF_3	SSF_15	0.985038	OSF_vs_SSF
OSF_4	SSF_15	0.984474	OSF_vs_SSF
OSF_5	SSF_15	0.985727	OSF_vs_SSF
OSF_6	SSF_15	0.9859	OSF_vs_SSF
OSF_7	SSF_15	0.986238	OSF_vs_SSF
OSF_8	SSF_15	0.984834	OSF_vs_SSF
OSF_9	SSF_15	0.983592	OSF_vs_SSF
OSF_10	SSF_15	0.984459	OSF_vs_SSF
OSF_11	SSF_15	0.985841	OSF_vs_SSF
OSF_12	SSF_15	0.983309	OSF_vs_SSF
OSF_13	SSF_15	0.981651	OSF_vs_SSF
OSF_14	SSF_15	0.985537	OSF_vs_SSF
OSF_15	SSF_15	0.984436	OSF_vs_SSF
OSF_16	SSF_15	0.983715	OSF_vs_SSF
OSF_17	SSF_15	0.985134	OSF_vs_SSF
OSF_18	SSF_15	0.984436	OSF_vs_SSF
OSF_19	SSF_15	0.986985	OSF_vs_SSF
SSF_1	SSF_15	0.985632	SSF_vs_SSF
SSF_2	SSF_15	0.985719	SSF_vs_SSF
SSF_3	SSF_15	0.984103	SSF_vs_SSF
SSF_4	SSF_15	0.984362	SSF_vs_SSF
SSF_5	SSF_15	0.983988	SSF_vs_SSF
SSF_6	SSF_15	0.985068	SSF_vs_SSF
SSF_7	SSF_15	0.984615	SSF_vs_SSF
SSF_8	SSF_15	0.9864	SSF_vs_SSF
SSF_9	SSF_15	0.983759	SSF_vs_SSF
SSF_10	SSF_15	0.984688	SSF_vs_SSF
SSF_11	SSF_15	0.983729	SSF_vs_SSF
SSF_12	SSF_15	0.984829	SSF_vs_SSF
SSF_13	SSF_15	0.985071	SSF_vs_SSF
SSF_14	SSF_15	0.982716	SSF_vs_SSF
OSF_1	SSF_16	0.985938	OSF_vs_SSF
OSF_2	SSF_16	0.986131	OSF_vs_SSF
OSF_3	SSF_16	0.985901	OSF_vs_SSF
OSF_4	SSF_16	0.985261	OSF_vs_SSF
OSF_5	SSF_16	0.986391	OSF_vs_SSF
OSF_6	SSF_16	0.986437	OSF_vs_SSF
OSF_7	SSF_16	0.986805	OSF_vs_SSF
OSF_8	SSF_16	0.984937	OSF_vs_SSF
OSF_9	SSF_16	0.984581	OSF_vs_SSF
OSF_10	SSF_16	0.984886	OSF_vs_SSF
OSF_11	SSF_16	0.986099	OSF_vs_SSF
OSF_12	SSF_16	0.984122	OSF_vs_SSF
OSF_13	SSF_16	0.982505	OSF_vs_SSF
OSF_14	SSF_16	0.985888	OSF_vs_SSF
OSF_15	SSF_16	0.985058	OSF_vs_SSF
OSF_16	SSF_16	0.984371	OSF_vs_SSF
OSF_17	SSF_16	0.985602	OSF_vs_SSF
OSF_18	SSF_16	0.985128	OSF_vs_SSF
OSF_19	SSF_16	0.987357	OSF_vs_SSF
SSF_1	SSF_16	0.985944	SSF_vs_SSF
SSF_2	SSF_16	0.985921	SSF_vs_SSF
SSF_3	SSF_16	0.98446	SSF_vs_SSF
SSF_4	SSF_16	0.985199	SSF_vs_SSF
SSF_5	SSF_16	0.984705	SSF_vs_SSF
SSF_6	SSF_16	0.985816	SSF_vs_SSF
SSF_7	SSF_16	0.985087	SSF_vs_SSF
SSF_8	SSF_16	0.98708	SSF_vs_SSF
SSF_9	SSF_16	0.984396	SSF_vs_SSF
SSF_10	SSF_16	0.985269	SSF_vs_SSF
SSF_11	SSF_16	0.984634	SSF_vs_SSF
SSF_12	SSF_16	0.98556	SSF_vs_SSF
SSF_13	SSF_16	0.985497	SSF_vs_SSF
SSF_14	SSF_16	0.982599	SSF_vs_SSF
OSF_1	SSF_17	0.986824	OSF_vs_SSF
OSF_2	SSF_17	0.986915	OSF_vs_SSF
OSF_3	SSF_17	0.987351	OSF_vs_SSF
OSF_4	SSF_17	0.986557	OSF_vs_SSF
OSF_5	SSF_17	0.987636	OSF_vs_SSF
OSF_6	SSF_17	0.98833	OSF_vs_SSF
OSF_7	SSF_17	0.98772	OSF_vs_SSF
OSF_8	SSF_17	0.985158	OSF_vs_SSF
OSF_9	SSF_17	0.98611	OSF_vs_SSF
OSF_10	SSF_17	0.986262	OSF_vs_SSF
OSF_11	SSF_17	0.987306	OSF_vs_SSF
OSF_12	SSF_17	0.985575	OSF_vs_SSF
OSF_13	SSF_17	0.983473	OSF_vs_SSF
OSF_14	SSF_17	0.98701	OSF_vs_SSF
OSF_15	SSF_17	0.986334	OSF_vs_SSF
OSF_16	SSF_17	0.98532	OSF_vs_SSF
OSF_17	SSF_17	0.986661	OSF_vs_SSF
OSF_18	SSF_17	0.985741	OSF_vs_SSF
OSF_19	SSF_17	0.988741	OSF_vs_SSF
SSF_1	SSF_17	0.986868	SSF_vs_SSF
SSF_2	SSF_17	0.986821	SSF_vs_SSF
SSF_3	SSF_17	0.985962	SSF_vs_SSF
SSF_4	SSF_17	0.986394	SSF_vs_SSF
SSF_5	SSF_17	0.985945	SSF_vs_SSF
SSF_6	SSF_17	0.987257	SSF_vs_SSF
SSF_7	SSF_17	0.986656	SSF_vs_SSF
SSF_8	SSF_17	0.988289	SSF_vs_SSF
SSF_9	SSF_17	0.985331	SSF_vs_SSF
SSF_10	SSF_17	0.986367	SSF_vs_SSF
SSF_11	SSF_17	0.985744	SSF_vs_SSF
SSF_12	SSF_17	0.987169	SSF_vs_SSF
SSF_13	SSF_17	0.986253	SSF_vs_SSF
SSF_14	SSF_17	0.983387	SSF_vs_SSF
SSF_15	SSF_17	0.986986	SSF_vs_SSF
SSF_16	SSF_17	0.987471	SSF_vs_SSF
OSF_1	SSF_18	0.984291	OSF_vs_SSF
OSF_2	SSF_18	0.984569	OSF_vs_SSF
OSF_3	SSF_18	0.984946	OSF_vs_SSF
OSF_4	SSF_18	0.984439	OSF_vs_SSF
OSF_5	SSF_18	0.985413	OSF_vs_SSF
OSF_6	SSF_18	0.98583	OSF_vs_SSF
OSF_7	SSF_18	0.985617	OSF_vs_SSF
OSF_8	SSF_18	0.984224	OSF_vs_SSF
OSF_9	SSF_18	0.98339	OSF_vs_SSF
OSF_10	SSF_18	0.984888	OSF_vs_SSF
OSF_11	SSF_18	0.985342	OSF_vs_SSF
OSF_12	SSF_18	0.983463	OSF_vs_SSF
OSF_13	SSF_18	0.982014	OSF_vs_SSF
OSF_14	SSF_18	0.98474	OSF_vs_SSF
OSF_15	SSF_18	0.984403	OSF_vs_SSF
OSF_16	SSF_18	0.983632	OSF_vs_SSF
OSF_17	SSF_18	0.985131	OSF_vs_SSF
OSF_18	SSF_18	0.984179	OSF_vs_SSF
OSF_19	SSF_18	0.986264	OSF_vs_SSF
SSF_1	SSF_18	0.984691	SSF_vs_SSF
SSF_2	SSF_18	0.984732	SSF_vs_SSF
SSF_3	SSF_18	0.983284	SSF_vs_SSF
SSF_4	SSF_18	0.983738	SSF_vs_SSF
SSF_5	SSF_18	0.983322	SSF_vs_SSF
SSF_6	SSF_18	0.984539	SSF_vs_SSF
SSF_7	SSF_18	0.984727	SSF_vs_SSF
SSF_8	SSF_18	0.986055	SSF_vs_SSF
SSF_9	SSF_18	0.983753	SSF_vs_SSF
SSF_10	SSF_18	0.984498	SSF_vs_SSF
SSF_11	SSF_18	0.983862	SSF_vs_SSF
SSF_12	SSF_18	0.984805	SSF_vs_SSF
SSF_13	SSF_18	0.984899	SSF_vs_SSF
SSF_14	SSF_18	0.983383	SSF_vs_SSF
SSF_15	SSF_18	0.985385	SSF_vs_SSF
SSF_16	SSF_18	0.985567	SSF_vs_SSF
OSF_1	SSF_19	0.985225	OSF_vs_SSF
OSF_2	SSF_19	0.985279	OSF_vs_SSF
OSF_3	SSF_19	0.985354	OSF_vs_SSF
OSF_4	SSF_19	0.984928	OSF_vs_SSF
OSF_5	SSF_19	0.985933	OSF_vs_SSF
OSF_6	SSF_19	0.986166	OSF_vs_SSF
OSF_7	SSF_19	0.986455	OSF_vs_SSF
OSF_8	SSF_19	0.984404	OSF_vs_SSF
OSF_9	SSF_19	0.984502	OSF_vs_SSF
OSF_10	SSF_19	0.984689	OSF_vs_SSF
OSF_11	SSF_19	0.985714	OSF_vs_SSF
OSF_12	SSF_19	0.984401	OSF_vs_SSF
OSF_13	SSF_19	0.983165	OSF_vs_SSF
OSF_14	SSF_19	0.985779	OSF_vs_SSF
OSF_15	SSF_19	0.98487	OSF_vs_SSF
OSF_16	SSF_19	0.984588	OSF_vs_SSF
OSF_17	SSF_19	0.985451	OSF_vs_SSF
OSF_18	SSF_19	0.985141	OSF_vs_SSF
OSF_19	SSF_19	0.987053	OSF_vs_SSF
SSF_1	SSF_19	0.985373	SSF_vs_SSF
SSF_2	SSF_19	0.985294	SSF_vs_SSF
SSF_3	SSF_19	0.983987	SSF_vs_SSF
SSF_4	SSF_19	0.985141	SSF_vs_SSF
SSF_5	SSF_19	0.984077	SSF_vs_SSF
SSF_6	SSF_19	0.985291	SSF_vs_SSF
SSF_7	SSF_19	0.984684	SSF_vs_SSF
SSF_8	SSF_19	0.986495	SSF_vs_SSF
SSF_9	SSF_19	0.984614	SSF_vs_SSF
SSF_10	SSF_19	0.985172	SSF_vs_SSF
SSF_11	SSF_19	0.98489	SSF_vs_SSF
SSF_12	SSF_19	0.985473	SSF_vs_SSF
SSF_13	SSF_19	0.985314	SSF_vs_SSF
SSF_14	SSF_19	0.983371	SSF_vs_SSF
SSF_15	SSF_19	0.985787	SSF_vs_SSF
SSF_16	SSF_19	0.986204	SSF_vs_SSF
SSF_17	SSF_19	0.987116	SSF_vs_SSF
SSF_18	SSF_19	0.985452	SSF_vs_SSF
OSF_1	SSF_20	0.98383	OSF_vs_SSF
OSF_2	SSF_20	0.983867	OSF_vs_SSF
OSF_3	SSF_20	0.984651	OSF_vs_SSF
OSF_4	SSF_20	0.984148	OSF_vs_SSF
OSF_5	SSF_20	0.984855	OSF_vs_SSF
OSF_6	SSF_20	0.984947	OSF_vs_SSF
OSF_7	SSF_20	0.985318	OSF_vs_SSF
OSF_8	SSF_20	0.983867	OSF_vs_SSF
OSF_9	SSF_20	0.9832	OSF_vs_SSF
OSF_10	SSF_20	0.984345	OSF_vs_SSF
OSF_11	SSF_20	0.984852	OSF_vs_SSF
OSF_12	SSF_20	0.983689	OSF_vs_SSF
OSF_13	SSF_20	0.982441	OSF_vs_SSF
OSF_14	SSF_20	0.984282	OSF_vs_SSF
OSF_15	SSF_20	0.983969	OSF_vs_SSF
OSF_16	SSF_20	0.983647	OSF_vs_SSF
OSF_17	SSF_20	0.984896	OSF_vs_SSF
OSF_18	SSF_20	0.98466	OSF_vs_SSF
OSF_19	SSF_20	0.985432	OSF_vs_SSF
SSF_1	SSF_20	0.983913	SSF_vs_SSF
SSF_2	SSF_20	0.983696	SSF_vs_SSF
SSF_3	SSF_20	0.982379	SSF_vs_SSF
SSF_4	SSF_20	0.983725	SSF_vs_SSF
SSF_5	SSF_20	0.982558	SSF_vs_SSF
SSF_6	SSF_20	0.983883	SSF_vs_SSF
SSF_7	SSF_20	0.983673	SSF_vs_SSF
SSF_8	SSF_20	0.985257	SSF_vs_SSF
SSF_9	SSF_20	0.983846	SSF_vs_SSF
SSF_10	SSF_20	0.984368	SSF_vs_SSF
SSF_11	SSF_20	0.984132	SSF_vs_SSF
SSF_12	SSF_20	0.984464	SSF_vs_SSF
SSF_13	SSF_20	0.984663	SSF_vs_SSF
SSF_14	SSF_20	0.983027	SSF_vs_SSF
SSF_15	SSF_20	0.984669	SSF_vs_SSF
SSF_16	SSF_20	0.985133	SSF_vs_SSF
SSF_17	SSF_20	0.985822	SSF_vs_SSF
SSF_18	SSF_20	0.984687	SSF_vs_SSF
OSF_1	SSF_21	0.979309	OSF_vs_SSF
OSF_2	SSF_21	0.979641	OSF_vs_SSF
OSF_3	SSF_21	0.980304	OSF_vs_SSF
OSF_4	SSF_21	0.979832	OSF_vs_SSF
OSF_5	SSF_21	0.98041	OSF_vs_SSF
OSF_6	SSF_21	0.980286	OSF_vs_SSF
OSF_7	SSF_21	0.981433	OSF_vs_SSF
OSF_8	SSF_21	0.980546	OSF_vs_SSF
OSF_9	SSF_21	0.979424	OSF_vs_SSF
OSF_10	SSF_21	0.980484	OSF_vs_SSF
OSF_11	SSF_21	0.980962	OSF_vs_SSF
OSF_12	SSF_21	0.979855	OSF_vs_SSF
OSF_13	SSF_21	0.978247	OSF_vs_SSF
OSF_14	SSF_21	0.981065	OSF_vs_SSF
OSF_15	SSF_21	0.979952	OSF_vs_SSF
OSF_16	SSF_21	0.980221	OSF_vs_SSF
OSF_17	SSF_21	0.981117	OSF_vs_SSF
OSF_18	SSF_21	0.98092	OSF_vs_SSF
OSF_19	SSF_21	0.98106	OSF_vs_SSF
SSF_1	SSF_21	0.980058	SSF_vs_SSF
SSF_2	SSF_21	0.979887	SSF_vs_SSF
SSF_3	SSF_21	0.97817	SSF_vs_SSF
SSF_4	SSF_21	0.979478	SSF_vs_SSF
SSF_5	SSF_21	0.978361	SSF_vs_SSF
SSF_6	SSF_21	0.97946	SSF_vs_SSF
SSF_7	SSF_21	0.979304	SSF_vs_SSF
SSF_8	SSF_21	0.980875	SSF_vs_SSF
SSF_9	SSF_21	0.980228	SSF_vs_SSF
SSF_10	SSF_21	0.980596	SSF_vs_SSF
SSF_11	SSF_21	0.979785	SSF_vs_SSF
SSF_12	SSF_21	0.980199	SSF_vs_SSF
SSF_13	SSF_21	0.98137	SSF_vs_SSF
SSF_14	SSF_21	0.980032	SSF_vs_SSF
SSF_15	SSF_21	0.980965	SSF_vs_SSF
SSF_16	SSF_21	0.980787	SSF_vs_SSF
SSF_17	SSF_21	0.981464	SSF_vs_SSF
SSF_18	SSF_21	0.981337	SSF_vs_SSF
SSF_19	SSF_21	0.981548	SSF_vs_SSF
SSF_20	SSF_21	0.980819	SSF_vs_SSF
OSF_1	SSF_22	0.983845	OSF_vs_SSF
OSF_2	SSF_22	0.983956	OSF_vs_SSF
OSF_3	SSF_22	0.984693	OSF_vs_SSF
OSF_4	SSF_22	0.984298	OSF_vs_SSF
OSF_5	SSF_22	0.984588	OSF_vs_SSF
OSF_6	SSF_22	0.984908	OSF_vs_SSF
OSF_7	SSF_22	0.985675	OSF_vs_SSF
OSF_8	SSF_22	0.983839	OSF_vs_SSF
OSF_9	SSF_22	0.984138	OSF_vs_SSF
OSF_10	SSF_22	0.98436	OSF_vs_SSF
OSF_11	SSF_22	0.984989	OSF_vs_SSF
OSF_12	SSF_22	0.984416	OSF_vs_SSF
OSF_13	SSF_22	0.982662	OSF_vs_SSF
OSF_14	SSF_22	0.985181	OSF_vs_SSF
OSF_15	SSF_22	0.983784	OSF_vs_SSF
OSF_16	SSF_22	0.984043	OSF_vs_SSF
OSF_17	SSF_22	0.984884	OSF_vs_SSF
OSF_18	SSF_22	0.984789	OSF_vs_SSF
OSF_19	SSF_22	0.985305	OSF_vs_SSF
SSF_1	SSF_22	0.984296	SSF_vs_SSF
SSF_2	SSF_22	0.983962	SSF_vs_SSF
SSF_3	SSF_22	0.982528	SSF_vs_SSF
SSF_4	SSF_22	0.983793	SSF_vs_SSF
SSF_5	SSF_22	0.982929	SSF_vs_SSF
SSF_6	SSF_22	0.984022	SSF_vs_SSF
SSF_7	SSF_22	0.983629	SSF_vs_SSF
SSF_8	SSF_22	0.98528	SSF_vs_SSF
SSF_9	SSF_22	0.984364	SSF_vs_SSF
SSF_10	SSF_22	0.984666	SSF_vs_SSF
SSF_11	SSF_22	0.984166	SSF_vs_SSF
SSF_12	SSF_22	0.984856	SSF_vs_SSF
SSF_13	SSF_22	0.984943	SSF_vs_SSF
SSF_14	SSF_22	0.982753	SSF_vs_SSF
SSF_15	SSF_22	0.984529	SSF_vs_SSF
SSF_16	SSF_22	0.984784	SSF_vs_SSF
SSF_17	SSF_22	0.985549	SSF_vs_SSF
SSF_18	SSF_22	0.984679	SSF_vs_SSF
SSF_19	SSF_22	0.985292	SSF_vs_SSF
SSF_20	SSF_22	0.984526	SSF_vs_SSF
OSF_1	SSF_23	0.982936	OSF_vs_SSF
OSF_2	SSF_23	0.982929	OSF_vs_SSF
OSF_3	SSF_23	0.98446	OSF_vs_SSF
OSF_4	SSF_23	0.983118	OSF_vs_SSF
OSF_5	SSF_23	0.983644	OSF_vs_SSF
OSF_6	SSF_23	0.983828	OSF_vs_SSF
OSF_7	SSF_23	0.984458	OSF_vs_SSF
OSF_8	SSF_23	0.981849	OSF_vs_SSF
OSF_9	SSF_23	0.983773	OSF_vs_SSF
OSF_10	SSF_23	0.983208	OSF_vs_SSF
OSF_11	SSF_23	0.982966	OSF_vs_SSF
OSF_12	SSF_23	0.984353	OSF_vs_SSF
OSF_13	SSF_23	0.98216	OSF_vs_SSF
OSF_14	SSF_23	0.983645	OSF_vs_SSF
OSF_15	SSF_23	0.983069	OSF_vs_SSF
OSF_16	SSF_23	0.983655	OSF_vs_SSF
OSF_17	SSF_23	0.983301	OSF_vs_SSF
OSF_18	SSF_23	0.984348	OSF_vs_SSF
OSF_19	SSF_23	0.984234	OSF_vs_SSF
SSF_1	SSF_23	0.98222	SSF_vs_SSF
SSF_2	SSF_23	0.98175	SSF_vs_SSF
SSF_3	SSF_23	0.98115	SSF_vs_SSF
SSF_4	SSF_23	0.983503	SSF_vs_SSF
SSF_5	SSF_23	0.982075	SSF_vs_SSF
SSF_6	SSF_23	0.983062	SSF_vs_SSF
SSF_7	SSF_23	0.982527	SSF_vs_SSF
SSF_8	SSF_23	0.98425	SSF_vs_SSF
SSF_9	SSF_23	0.983213	SSF_vs_SSF
SSF_10	SSF_23	0.983715	SSF_vs_SSF
SSF_11	SSF_23	0.984	SSF_vs_SSF
SSF_12	SSF_23	0.984092	SSF_vs_SSF
SSF_13	SSF_23	0.983368	SSF_vs_SSF
SSF_14	SSF_23	0.980931	SSF_vs_SSF
SSF_15	SSF_23	0.982605	SSF_vs_SSF
SSF_16	SSF_23	0.983249	SSF_vs_SSF
SSF_17	SSF_23	0.984519	SSF_vs_SSF
SSF_18	SSF_23	0.983239	SSF_vs_SSF
SSF_19	SSF_23	0.984179	SSF_vs_SSF
SSF_20	SSF_23	0.983658	SSF_vs_SSF
SSF_21	SSF_23	0.979167	SSF_vs_SSF
SSF_22	SSF_23	0.983269	SSF_vs_SSF
OSF_1	SSF_24	0.981666	OSF_vs_SSF
OSF_2	SSF_24	0.98158	OSF_vs_SSF
OSF_3	SSF_24	0.983373	OSF_vs_SSF
OSF_4	SSF_24	0.982017	OSF_vs_SSF
OSF_5	SSF_24	0.982479	OSF_vs_SSF
OSF_6	SSF_24	0.982598	OSF_vs_SSF
OSF_7	SSF_24	0.983162	OSF_vs_SSF
OSF_8	SSF_24	0.980697	OSF_vs_SSF
OSF_9	SSF_24	0.982715	OSF_vs_SSF
OSF_10	SSF_24	0.982046	OSF_vs_SSF
OSF_11	SSF_24	0.981814	OSF_vs_SSF
OSF_12	SSF_24	0.983435	OSF_vs_SSF
OSF_13	SSF_24	0.981312	OSF_vs_SSF
OSF_14	SSF_24	0.982709	OSF_vs_SSF
OSF_15	SSF_24	0.981967	OSF_vs_SSF
OSF_16	SSF_24	0.982805	OSF_vs_SSF
OSF_17	SSF_24	0.982184	OSF_vs_SSF
OSF_18	SSF_24	0.983555	OSF_vs_SSF
OSF_19	SSF_24	0.982984	OSF_vs_SSF
SSF_1	SSF_24	0.980996	SSF_vs_SSF
SSF_2	SSF_24	0.980524	SSF_vs_SSF
SSF_3	SSF_24	0.980017	SSF_vs_SSF
SSF_4	SSF_24	0.982505	SSF_vs_SSF
SSF_5	SSF_24	0.980917	SSF_vs_SSF
SSF_6	SSF_24	0.981703	SSF_vs_SSF
SSF_7	SSF_24	0.981299	SSF_vs_SSF
SSF_8	SSF_24	0.983149	SSF_vs_SSF
SSF_9	SSF_24	0.982337	SSF_vs_SSF
SSF_10	SSF_24	0.982719	SSF_vs_SSF
SSF_11	SSF_24	0.982867	SSF_vs_SSF
SSF_12	SSF_24	0.982839	SSF_vs_SSF
SSF_13	SSF_24	0.982237	SSF_vs_SSF
SSF_14	SSF_24	0.979816	SSF_vs_SSF
SSF_15	SSF_24	0.981533	SSF_vs_SSF
SSF_16	SSF_24	0.982145	SSF_vs_SSF
SSF_17	SSF_24	0.983254	SSF_vs_SSF
SSF_18	SSF_24	0.982146	SSF_vs_SSF
SSF_19	SSF_24	0.983109	SSF_vs_SSF
SSF_20	SSF_24	0.982321	SSF_vs_SSF
SSF_21	SSF_24	0.978754	SSF_vs_SSF
SSF_22	SSF_24	0.982337	SSF_vs_SSF
OSF_1	SSF_25	0.983736	OSF_vs_SSF
OSF_2	SSF_25	0.983586	OSF_vs_SSF
OSF_3	SSF_25	0.983524	OSF_vs_SSF
OSF_4	SSF_25	0.982705	OSF_vs_SSF
OSF_5	SSF_25	0.98391	OSF_vs_SSF
OSF_6	SSF_25	0.98432	OSF_vs_SSF
OSF_7	SSF_25	0.984227	OSF_vs_SSF
OSF_8	SSF_25	0.98261	OSF_vs_SSF
OSF_9	SSF_25	0.982117	OSF_vs_SSF
OSF_10	SSF_25	0.982924	OSF_vs_SSF
OSF_11	SSF_25	0.983913	OSF_vs_SSF
OSF_12	SSF_25	0.981938	OSF_vs_SSF
OSF_13	SSF_25	0.980425	OSF_vs_SSF
OSF_14	SSF_25	0.983621	OSF_vs_SSF
OSF_15	SSF_25	0.982859	OSF_vs_SSF
OSF_16	SSF_25	0.981857	OSF_vs_SSF
OSF_17	SSF_25	0.98313	OSF_vs_SSF
OSF_18	SSF_25	0.982397	OSF_vs_SSF
OSF_19	SSF_25	0.985017	OSF_vs_SSF
SSF_1	SSF_25	0.983579	SSF_vs_SSF
SSF_2	SSF_25	0.983664	SSF_vs_SSF
SSF_3	SSF_25	0.982209	SSF_vs_SSF
SSF_4	SSF_25	0.982601	SSF_vs_SSF
SSF_5	SSF_25	0.982505	SSF_vs_SSF
SSF_6	SSF_25	0.983346	SSF_vs_SSF
SSF_7	SSF_25	0.983086	SSF_vs_SSF
SSF_8	SSF_25	0.984382	SSF_vs_SSF
SSF_9	SSF_25	0.982168	SSF_vs_SSF
SSF_10	SSF_25	0.982935	SSF_vs_SSF
SSF_11	SSF_25	0.982033	SSF_vs_SSF
SSF_12	SSF_25	0.98325	SSF_vs_SSF
SSF_13	SSF_25	0.983076	SSF_vs_SSF
SSF_14	SSF_25	0.980592	SSF_vs_SSF
SSF_15	SSF_25	0.984135	SSF_vs_SSF
SSF_16	SSF_25	0.984353	SSF_vs_SSF
SSF_17	SSF_25	0.985285	SSF_vs_SSF
SSF_18	SSF_25	0.983615	SSF_vs_SSF
SSF_19	SSF_25	0.983729	SSF_vs_SSF
SSF_20	SSF_25	0.982594	SSF_vs_SSF
SSF_21	SSF_25	0.97923	SSF_vs_SSF
SSF_22	SSF_25	0.982849	SSF_vs_SSF
SSF_23	SSF_25	0.981054	SSF_vs_SSF
SSF_24	SSF_25	0.980149	SSF_vs_SSF
OSF_1	SSF_26	0.984523	OSF_vs_SSF
OSF_2	SSF_26	0.984239	OSF_vs_SSF
OSF_3	SSF_26	0.984804	OSF_vs_SSF
OSF_4	SSF_26	0.983261	OSF_vs_SSF
OSF_5	SSF_26	0.984578	OSF_vs_SSF
OSF_6	SSF_26	0.984796	OSF_vs_SSF
OSF_7	SSF_26	0.984974	OSF_vs_SSF
OSF_8	SSF_26	0.981886	OSF_vs_SSF
OSF_9	SSF_26	0.983522	OSF_vs_SSF
OSF_10	SSF_26	0.98261	OSF_vs_SSF
OSF_11	SSF_26	0.983694	OSF_vs_SSF
OSF_12	SSF_26	0.983345	OSF_vs_SSF
OSF_13	SSF_26	0.981433	OSF_vs_SSF
OSF_14	SSF_26	0.984244	OSF_vs_SSF
OSF_15	SSF_26	0.983381	OSF_vs_SSF
OSF_16	SSF_26	0.982815	OSF_vs_SSF
OSF_17	SSF_26	0.982914	OSF_vs_SSF
OSF_18	SSF_26	0.983182	OSF_vs_SSF
OSF_19	SSF_26	0.985547	OSF_vs_SSF
SSF_1	SSF_26	0.983521	SSF_vs_SSF
SSF_2	SSF_26	0.983453	SSF_vs_SSF
SSF_3	SSF_26	0.982659	SSF_vs_SSF
SSF_4	SSF_26	0.983966	SSF_vs_SSF
SSF_5	SSF_26	0.983698	SSF_vs_SSF
SSF_6	SSF_26	0.984058	SSF_vs_SSF
SSF_7	SSF_26	0.983237	SSF_vs_SSF
SSF_8	SSF_26	0.984962	SSF_vs_SSF
SSF_9	SSF_26	0.982658	SSF_vs_SSF
SSF_10	SSF_26	0.983398	SSF_vs_SSF
SSF_11	SSF_26	0.982993	SSF_vs_SSF
SSF_12	SSF_26	0.984007	SSF_vs_SSF
SSF_13	SSF_26	0.982891	SSF_vs_SSF
SSF_14	SSF_26	0.979629	SSF_vs_SSF
SSF_15	SSF_26	0.983879	SSF_vs_SSF
SSF_16	SSF_26	0.984567	SSF_vs_SSF
SSF_17	SSF_26	0.985654	SSF_vs_SSF
SSF_18	SSF_26	0.983297	SSF_vs_SSF
SSF_19	SSF_26	0.983845	SSF_vs_SSF
SSF_20	SSF_26	0.982586	SSF_vs_SSF
SSF_21	SSF_26	0.978685	SSF_vs_SSF
SSF_22	SSF_26	0.982942	SSF_vs_SSF
SSF_23	SSF_26	0.982044	SSF_vs_SSF
SSF_24	SSF_26	0.981206	SSF_vs_SSF
OSF_1	SSF_27	0.985712	OSF_vs_SSF
OSF_2	SSF_27	0.985945	OSF_vs_SSF
OSF_3	SSF_27	0.986045	OSF_vs_SSF
OSF_4	SSF_27	0.984884	OSF_vs_SSF
OSF_5	SSF_27	0.98615	OSF_vs_SSF
OSF_6	SSF_27	0.986355	OSF_vs_SSF
OSF_7	SSF_27	0.986506	OSF_vs_SSF
OSF_8	SSF_27	0.983581	OSF_vs_SSF
OSF_9	SSF_27	0.984902	OSF_vs_SSF
OSF_10	SSF_27	0.983866	OSF_vs_SSF
OSF_11	SSF_27	0.985506	OSF_vs_SSF
OSF_12	SSF_27	0.984194	OSF_vs_SSF
OSF_13	SSF_27	0.982359	OSF_vs_SSF
OSF_14	SSF_27	0.98573	OSF_vs_SSF
OSF_15	SSF_27	0.984721	OSF_vs_SSF
OSF_16	SSF_27	0.984139	OSF_vs_SSF
OSF_17	SSF_27	0.984842	OSF_vs_SSF
OSF_18	SSF_27	0.984683	OSF_vs_SSF
OSF_19	SSF_27	0.98701	OSF_vs_SSF
SSF_1	SSF_27	0.985325	SSF_vs_SSF
SSF_2	SSF_27	0.985215	SSF_vs_SSF
SSF_3	SSF_27	0.984074	SSF_vs_SSF
SSF_4	SSF_27	0.985293	SSF_vs_SSF
SSF_5	SSF_27	0.985194	SSF_vs_SSF
SSF_6	SSF_27	0.985878	SSF_vs_SSF
SSF_7	SSF_27	0.984388	SSF_vs_SSF
SSF_8	SSF_27	0.986538	SSF_vs_SSF
SSF_9	SSF_27	0.983939	SSF_vs_SSF
SSF_10	SSF_27	0.984773	SSF_vs_SSF
SSF_11	SSF_27	0.984404	SSF_vs_SSF
SSF_12	SSF_27	0.98535	SSF_vs_SSF
SSF_13	SSF_27	0.984694	SSF_vs_SSF
SSF_14	SSF_27	0.981456	SSF_vs_SSF
SSF_15	SSF_27	0.985476	SSF_vs_SSF
SSF_16	SSF_27	0.986021	SSF_vs_SSF
SSF_17	SSF_27	0.987082	SSF_vs_SSF
SSF_18	SSF_27	0.984744	SSF_vs_SSF
SSF_19	SSF_27	0.98556	SSF_vs_SSF
SSF_20	SSF_27	0.984195	SSF_vs_SSF
SSF_21	SSF_27	0.97982	SSF_vs_SSF
SSF_22	SSF_27	0.984015	SSF_vs_SSF
SSF_23	SSF_27	0.983259	SSF_vs_SSF
SSF_24	SSF_27	0.981998	SSF_vs_SSF
SSF_25	SSF_27	0.983425	SSF_vs_SSF
SSF_26	SSF_27	0.98432	SSF_vs_SSF
OSF_1	SSF_28	0.986135	OSF_vs_SSF
OSF_2	SSF_28	0.98644	OSF_vs_SSF
OSF_3	SSF_28	0.986092	OSF_vs_SSF
OSF_4	SSF_28	0.985432	OSF_vs_SSF
OSF_5	SSF_28	0.986618	OSF_vs_SSF
OSF_6	SSF_28	0.98677	OSF_vs_SSF
OSF_7	SSF_28	0.986812	OSF_vs_SSF
OSF_8	SSF_28	0.984246	OSF_vs_SSF
OSF_9	SSF_28	0.984779	OSF_vs_SSF
OSF_10	SSF_28	0.98475	OSF_vs_SSF
OSF_11	SSF_28	0.986143	OSF_vs_SSF
OSF_12	SSF_28	0.984148	OSF_vs_SSF
OSF_13	SSF_28	0.9821	OSF_vs_SSF
OSF_14	SSF_28	0.986029	OSF_vs_SSF
OSF_15	SSF_28	0.984944	OSF_vs_SSF
OSF_16	SSF_28	0.984117	OSF_vs_SSF
OSF_17	SSF_28	0.98524	OSF_vs_SSF
OSF_18	SSF_28	0.984629	OSF_vs_SSF
OSF_19	SSF_28	0.987601	OSF_vs_SSF
SSF_1	SSF_28	0.985969	SSF_vs_SSF
SSF_2	SSF_28	0.985938	SSF_vs_SSF
SSF_3	SSF_28	0.984855	SSF_vs_SSF
SSF_4	SSF_28	0.985412	SSF_vs_SSF
SSF_5	SSF_28	0.985388	SSF_vs_SSF
SSF_6	SSF_28	0.986234	SSF_vs_SSF
SSF_7	SSF_28	0.98527	SSF_vs_SSF
SSF_8	SSF_28	0.986937	SSF_vs_SSF
SSF_9	SSF_28	0.984084	SSF_vs_SSF
SSF_10	SSF_28	0.985027	SSF_vs_SSF
SSF_11	SSF_28	0.984289	SSF_vs_SSF
SSF_12	SSF_28	0.985673	SSF_vs_SSF
SSF_13	SSF_28	0.984933	SSF_vs_SSF
SSF_14	SSF_28	0.981768	SSF_vs_SSF
SSF_15	SSF_28	0.986135	SSF_vs_SSF
SSF_16	SSF_28	0.986638	SSF_vs_SSF
SSF_17	SSF_28	0.987793	SSF_vs_SSF
SSF_18	SSF_28	0.985461	SSF_vs_SSF
SSF_19	SSF_28	0.985921	SSF_vs_SSF
SSF_20	SSF_28	0.984448	SSF_vs_SSF
SSF_21	SSF_28	0.980033	SSF_vs_SSF
SSF_22	SSF_28	0.984219	SSF_vs_SSF
SSF_23	SSF_28	0.983196	SSF_vs_SSF
SSF_24	SSF_28	0.98185	SSF_vs_SSF
SSF_25	SSF_28	0.984184	SSF_vs_SSF
SSF_26	SSF_28	0.984696	SSF_vs_SSF
OSF_1	SSF_29	0.984662	OSF_vs_SSF
OSF_2	SSF_29	0.984742	OSF_vs_SSF
OSF_3	SSF_29	0.985651	OSF_vs_SSF
OSF_4	SSF_29	0.984424	OSF_vs_SSF
OSF_5	SSF_29	0.985406	OSF_vs_SSF
OSF_6	SSF_29	0.98559	OSF_vs_SSF
OSF_7	SSF_29	0.985959	OSF_vs_SSF
OSF_8	SSF_29	0.983999	OSF_vs_SSF
OSF_9	SSF_29	0.984199	OSF_vs_SSF
OSF_10	SSF_29	0.984494	OSF_vs_SSF
OSF_11	SSF_29	0.985149	OSF_vs_SSF
OSF_12	SSF_29	0.984542	OSF_vs_SSF
OSF_13	SSF_29	0.983122	OSF_vs_SSF
OSF_14	SSF_29	0.98487	OSF_vs_SSF
OSF_15	SSF_29	0.984387	OSF_vs_SSF
OSF_16	SSF_29	0.98448	OSF_vs_SSF
OSF_17	SSF_29	0.985138	OSF_vs_SSF
OSF_18	SSF_29	0.985111	OSF_vs_SSF
OSF_19	SSF_29	0.986292	OSF_vs_SSF
SSF_1	SSF_29	0.984532	SSF_vs_SSF
SSF_2	SSF_29	0.984333	SSF_vs_SSF
SSF_3	SSF_29	0.983029	SSF_vs_SSF
SSF_4	SSF_29	0.984421	SSF_vs_SSF
SSF_5	SSF_29	0.983589	SSF_vs_SSF
SSF_6	SSF_29	0.984775	SSF_vs_SSF
SSF_7	SSF_29	0.984153	SSF_vs_SSF
SSF_8	SSF_29	0.985908	SSF_vs_SSF
SSF_9	SSF_29	0.984215	SSF_vs_SSF
SSF_10	SSF_29	0.98479	SSF_vs_SSF
SSF_11	SSF_29	0.984735	SSF_vs_SSF
SSF_12	SSF_29	0.985032	SSF_vs_SSF
SSF_13	SSF_29	0.985004	SSF_vs_SSF
SSF_14	SSF_29	0.983169	SSF_vs_SSF
SSF_15	SSF_29	0.985013	SSF_vs_SSF
SSF_16	SSF_29	0.98553	SSF_vs_SSF
SSF_17	SSF_29	0.986408	SSF_vs_SSF
SSF_18	SSF_29	0.984919	SSF_vs_SSF
SSF_19	SSF_29	0.98544	SSF_vs_SSF
SSF_20	SSF_29	0.984895	SSF_vs_SSF
SSF_21	SSF_29	0.980907	SSF_vs_SSF
SSF_22	SSF_29	0.984953	SSF_vs_SSF
SSF_23	SSF_29	0.984402	SSF_vs_SSF
SSF_24	SSF_29	0.983173	SSF_vs_SSF
SSF_25	SSF_29	0.982984	SSF_vs_SSF
SSF_26	SSF_29	0.983477	SSF_vs_SSF
SSF_27	SSF_29	0.984965	SSF_vs_SSF
SSF_28	SSF_29	0.98507	SSF_vs_SSF
OSF_1	SSF_30	0.982899	OSF_vs_SSF
OSF_2	SSF_30	0.982938	OSF_vs_SSF
OSF_3	SSF_30	0.984453	OSF_vs_SSF
OSF_4	SSF_30	0.983399	OSF_vs_SSF
OSF_5	SSF_30	0.983837	OSF_vs_SSF
OSF_6	SSF_30	0.984108	OSF_vs_SSF
OSF_7	SSF_30	0.98445	OSF_vs_SSF
OSF_8	SSF_30	0.98338	OSF_vs_SSF
OSF_9	SSF_30	0.983434	OSF_vs_SSF
OSF_10	SSF_30	0.984072	OSF_vs_SSF
OSF_11	SSF_30	0.983824	OSF_vs_SSF
OSF_12	SSF_30	0.984144	OSF_vs_SSF
OSF_13	SSF_30	0.981866	OSF_vs_SSF
OSF_14	SSF_30	0.983398	OSF_vs_SSF
OSF_15	SSF_30	0.983421	OSF_vs_SSF
OSF_16	SSF_30	0.98368	OSF_vs_SSF
OSF_17	SSF_30	0.984239	OSF_vs_SSF
OSF_18	SSF_30	0.984771	OSF_vs_SSF
OSF_19	SSF_30	0.984494	OSF_vs_SSF
SSF_1	SSF_30	0.982753	SSF_vs_SSF
SSF_2	SSF_30	0.982302	SSF_vs_SSF
SSF_3	SSF_30	0.981466	SSF_vs_SSF
SSF_4	SSF_30	0.983211	SSF_vs_SSF
SSF_5	SSF_30	0.981843	SSF_vs_SSF
SSF_6	SSF_30	0.983216	SSF_vs_SSF
SSF_7	SSF_30	0.982773	SSF_vs_SSF
SSF_8	SSF_30	0.984307	SSF_vs_SSF
SSF_9	SSF_30	0.983712	SSF_vs_SSF
SSF_10	SSF_30	0.984196	SSF_vs_SSF
SSF_11	SSF_30	0.983916	SSF_vs_SSF
SSF_12	SSF_30	0.984012	SSF_vs_SSF
SSF_13	SSF_30	0.984245	SSF_vs_SSF
SSF_14	SSF_30	0.98184	SSF_vs_SSF
SSF_15	SSF_30	0.983346	SSF_vs_SSF
SSF_16	SSF_30	0.984009	SSF_vs_SSF
SSF_17	SSF_30	0.984674	SSF_vs_SSF
SSF_18	SSF_30	0.983833	SSF_vs_SSF
SSF_19	SSF_30	0.984364	SSF_vs_SSF
SSF_20	SSF_30	0.984414	SSF_vs_SSF
SSF_21	SSF_30	0.980115	SSF_vs_SSF
SSF_22	SSF_30	0.983678	SSF_vs_SSF
SSF_23	SSF_30	0.983301	SSF_vs_SSF
SSF_24	SSF_30	0.982207	SSF_vs_SSF
SSF_25	SSF_30	0.981553	SSF_vs_SSF
SSF_26	SSF_30	0.981934	SSF_vs_SSF
SSF_27	SSF_30	0.983342	SSF_vs_SSF
SSF_28	SSF_30	0.983297	SSF_vs_SSF
OSF_1	SSF_31	0.984932	OSF_vs_SSF
OSF_2	SSF_31	0.985247	OSF_vs_SSF
OSF_3	SSF_31	0.985487	OSF_vs_SSF
OSF_4	SSF_31	0.98481	OSF_vs_SSF
OSF_5	SSF_31	0.985921	OSF_vs_SSF
OSF_6	SSF_31	0.98615	OSF_vs_SSF
OSF_7	SSF_31	0.985894	OSF_vs_SSF
OSF_8	SSF_31	0.984358	OSF_vs_SSF
OSF_9	SSF_31	0.983412	OSF_vs_SSF
OSF_10	SSF_31	0.984619	OSF_vs_SSF
OSF_11	SSF_31	0.98559	OSF_vs_SSF
OSF_12	SSF_31	0.983258	OSF_vs_SSF
OSF_13	SSF_31	0.98154	OSF_vs_SSF
OSF_14	SSF_31	0.984284	OSF_vs_SSF
OSF_15	SSF_31	0.984596	OSF_vs_SSF
OSF_16	SSF_31	0.983613	OSF_vs_SSF
OSF_17	SSF_31	0.985368	OSF_vs_SSF
OSF_18	SSF_31	0.984278	OSF_vs_SSF
OSF_19	SSF_31	0.986632	OSF_vs_SSF
SSF_1	SSF_31	0.985117	SSF_vs_SSF
SSF_2	SSF_31	0.985113	SSF_vs_SSF
SSF_3	SSF_31	0.983962	SSF_vs_SSF
SSF_4	SSF_31	0.984387	SSF_vs_SSF
SSF_5	SSF_31	0.984285	SSF_vs_SSF
SSF_6	SSF_31	0.985401	SSF_vs_SSF
SSF_7	SSF_31	0.984679	SSF_vs_SSF
SSF_8	SSF_31	0.986184	SSF_vs_SSF
SSF_9	SSF_31	0.983535	SSF_vs_SSF
SSF_10	SSF_31	0.984532	SSF_vs_SSF
SSF_11	SSF_31	0.983923	SSF_vs_SSF
SSF_12	SSF_31	0.984839	SSF_vs_SSF
SSF_13	SSF_31	0.985095	SSF_vs_SSF
SSF_14	SSF_31	0.982246	SSF_vs_SSF
SSF_15	SSF_31	0.98532	SSF_vs_SSF
SSF_16	SSF_31	0.985923	SSF_vs_SSF
SSF_17	SSF_31	0.987301	SSF_vs_SSF
SSF_18	SSF_31	0.985385	SSF_vs_SSF
SSF_19	SSF_31	0.985203	SSF_vs_SSF
SSF_20	SSF_31	0.984604	SSF_vs_SSF
SSF_21	SSF_31	0.979965	SSF_vs_SSF
SSF_22	SSF_31	0.983866	SSF_vs_SSF
SSF_23	SSF_31	0.98293	SSF_vs_SSF
SSF_24	SSF_31	0.98157	SSF_vs_SSF
SSF_25	SSF_31	0.983242	SSF_vs_SSF
SSF_26	SSF_31	0.983315	SSF_vs_SSF
SSF_27	SSF_31	0.985394	SSF_vs_SSF
SSF_28	SSF_31	0.986055	SSF_vs_SSF
SSF_29	SSF_31	0.985207	SSF_vs_SSF
SSF_30	SSF_31	0.983844	SSF_vs_SSF
OSF_1	SSF_32	0.985305	OSF_vs_SSF
OSF_2	SSF_32	0.984888	OSF_vs_SSF
OSF_3	SSF_32	0.985861	OSF_vs_SSF
OSF_4	SSF_32	0.984806	OSF_vs_SSF
OSF_5	SSF_32	0.985854	OSF_vs_SSF
OSF_6	SSF_32	0.98642	OSF_vs_SSF
OSF_7	SSF_32	0.985779	OSF_vs_SSF
OSF_8	SSF_32	0.98259	OSF_vs_SSF
OSF_9	SSF_32	0.985543	OSF_vs_SSF
OSF_10	SSF_32	0.983821	OSF_vs_SSF
OSF_11	SSF_32	0.985694	OSF_vs_SSF
OSF_12	SSF_32	0.984246	OSF_vs_SSF
OSF_13	SSF_32	0.98253	OSF_vs_SSF
OSF_14	SSF_32	0.985909	OSF_vs_SSF
OSF_15	SSF_32	0.984325	OSF_vs_SSF
OSF_16	SSF_32	0.983692	OSF_vs_SSF
OSF_17	SSF_32	0.984163	OSF_vs_SSF
OSF_18	SSF_32	0.984047	OSF_vs_SSF
OSF_19	SSF_32	0.98728	OSF_vs_SSF
SSF_1	SSF_32	0.985035	SSF_vs_SSF
SSF_2	SSF_32	0.984939	SSF_vs_SSF
SSF_3	SSF_32	0.985281	SSF_vs_SSF
SSF_4	SSF_32	0.985128	SSF_vs_SSF
SSF_5	SSF_32	0.984871	SSF_vs_SSF
SSF_6	SSF_32	0.986122	SSF_vs_SSF
SSF_7	SSF_32	0.984846	SSF_vs_SSF
SSF_8	SSF_32	0.986541	SSF_vs_SSF
SSF_9	SSF_32	0.983676	SSF_vs_SSF
SSF_10	SSF_32	0.984571	SSF_vs_SSF
SSF_11	SSF_32	0.984184	SSF_vs_SSF
SSF_12	SSF_32	0.985289	SSF_vs_SSF
SSF_13	SSF_32	0.983975	SSF_vs_SSF
SSF_14	SSF_32	0.980293	SSF_vs_SSF
SSF_15	SSF_32	0.984571	SSF_vs_SSF
SSF_16	SSF_32	0.985257	SSF_vs_SSF
SSF_17	SSF_32	0.987326	SSF_vs_SSF
SSF_18	SSF_32	0.984316	SSF_vs_SSF
SSF_19	SSF_32	0.985025	SSF_vs_SSF
SSF_20	SSF_32	0.983545	SSF_vs_SSF
SSF_21	SSF_32	0.97903	SSF_vs_SSF
SSF_22	SSF_32	0.983486	SSF_vs_SSF
SSF_23	SSF_32	0.982908	SSF_vs_SSF
SSF_24	SSF_32	0.981827	SSF_vs_SSF
SSF_25	SSF_32	0.982733	SSF_vs_SSF
SSF_26	SSF_32	0.983789	SSF_vs_SSF
SSF_27	SSF_32	0.985406	SSF_vs_SSF
SSF_28	SSF_32	0.98577	SSF_vs_SSF
SSF_29	SSF_32	0.98427	SSF_vs_SSF
SSF_30	SSF_32	0.982886	SSF_vs_SSF
OSF_1	SSF_33	0.984776	OSF_vs_SSF
OSF_2	SSF_33	0.985408	OSF_vs_SSF
OSF_3	SSF_33	0.984576	OSF_vs_SSF
OSF_4	SSF_33	0.984288	OSF_vs_SSF
OSF_5	SSF_33	0.985593	OSF_vs_SSF
OSF_6	SSF_33	0.985942	OSF_vs_SSF
OSF_7	SSF_33	0.985932	OSF_vs_SSF
OSF_8	SSF_33	0.985299	OSF_vs_SSF
OSF_9	SSF_33	0.982588	OSF_vs_SSF
OSF_10	SSF_33	0.98503	OSF_vs_SSF
OSF_11	SSF_33	0.985924	OSF_vs_SSF
OSF_12	SSF_33	0.982583	OSF_vs_SSF
OSF_13	SSF_33	0.980767	OSF_vs_SSF
OSF_14	SSF_33	0.984813	OSF_vs_SSF
OSF_15	SSF_33	0.984387	OSF_vs_SSF
OSF_16	SSF_33	0.983281	OSF_vs_SSF
OSF_17	SSF_33	0.985616	OSF_vs_SSF
OSF_18	SSF_33	0.984069	OSF_vs_SSF
OSF_19	SSF_33	0.986679	OSF_vs_SSF
SSF_1	SSF_33	0.98565	SSF_vs_SSF
SSF_2	SSF_33	0.985789	SSF_vs_SSF
SSF_3	SSF_33	0.983543	SSF_vs_SSF
SSF_4	SSF_33	0.983705	SSF_vs_SSF
SSF_5	SSF_33	0.983815	SSF_vs_SSF
SSF_6	SSF_33	0.984893	SSF_vs_SSF
SSF_7	SSF_33	0.984826	SSF_vs_SSF
SSF_8	SSF_33	0.986113	SSF_vs_SSF
SSF_9	SSF_33	0.983199	SSF_vs_SSF
SSF_10	SSF_33	0.984237	SSF_vs_SSF
SSF_11	SSF_33	0.983341	SSF_vs_SSF
SSF_12	SSF_33	0.984421	SSF_vs_SSF
SSF_13	SSF_33	0.985354	SSF_vs_SSF
SSF_14	SSF_33	0.983153	SSF_vs_SSF
SSF_15	SSF_33	0.985947	SSF_vs_SSF
SSF_16	SSF_33	0.986043	SSF_vs_SSF
SSF_17	SSF_33	0.987035	SSF_vs_SSF
SSF_18	SSF_33	0.985526	SSF_vs_SSF
SSF_19	SSF_33	0.985542	SSF_vs_SSF
SSF_20	SSF_33	0.984697	SSF_vs_SSF
SSF_21	SSF_33	0.980432	SSF_vs_SSF
SSF_22	SSF_33	0.984089	SSF_vs_SSF
SSF_23	SSF_33	0.98259	SSF_vs_SSF
SSF_24	SSF_33	0.98108	SSF_vs_SSF
SSF_25	SSF_33	0.983826	SSF_vs_SSF
SSF_26	SSF_33	0.983296	SSF_vs_SSF
SSF_27	SSF_33	0.985091	SSF_vs_SSF
SSF_28	SSF_33	0.985966	SSF_vs_SSF
SSF_29	SSF_33	0.985016	SSF_vs_SSF
SSF_30	SSF_33	0.983367	SSF_vs_SSF
SSF_31	SSF_33	0.986201	SSF_vs_SSF
SSF_32	SSF_33	0.98442	SSF_vs_SSF
OSF_1	SSF_34	0.984485	OSF_vs_SSF
OSF_2	SSF_34	0.984964	OSF_vs_SSF
OSF_3	SSF_34	0.98421	OSF_vs_SSF
OSF_4	SSF_34	0.984041	OSF_vs_SSF
OSF_5	SSF_34	0.985219	OSF_vs_SSF
OSF_6	SSF_34	0.985735	OSF_vs_SSF
OSF_7	SSF_34	0.985482	OSF_vs_SSF
OSF_8	SSF_34	0.984719	OSF_vs_SSF
OSF_9	SSF_34	0.982433	OSF_vs_SSF
OSF_10	SSF_34	0.984689	OSF_vs_SSF
OSF_11	SSF_34	0.985668	OSF_vs_SSF
OSF_12	SSF_34	0.982436	OSF_vs_SSF
OSF_13	SSF_34	0.980762	OSF_vs_SSF
OSF_14	SSF_34	0.9847	OSF_vs_SSF
OSF_15	SSF_34	0.984031	OSF_vs_SSF
OSF_16	SSF_34	0.982925	OSF_vs_SSF
OSF_17	SSF_34	0.985131	OSF_vs_SSF
OSF_18	SSF_34	0.983668	OSF_vs_SSF
OSF_19	SSF_34	0.986404	OSF_vs_SSF
SSF_1	SSF_34	0.985345	SSF_vs_SSF
SSF_2	SSF_34	0.985448	SSF_vs_SSF
SSF_3	SSF_34	0.983407	SSF_vs_SSF
SSF_4	SSF_34	0.983393	SSF_vs_SSF
SSF_5	SSF_34	0.983514	SSF_vs_SSF
SSF_6	SSF_34	0.984651	SSF_vs_SSF
SSF_7	SSF_34	0.984525	SSF_vs_SSF
SSF_8	SSF_34	0.985837	SSF_vs_SSF
SSF_9	SSF_34	0.982994	SSF_vs_SSF
SSF_10	SSF_34	0.983909	SSF_vs_SSF
SSF_11	SSF_34	0.983022	SSF_vs_SSF
SSF_12	SSF_34	0.984234	SSF_vs_SSF
SSF_13	SSF_34	0.984822	SSF_vs_SSF
SSF_14	SSF_34	0.982632	SSF_vs_SSF
SSF_15	SSF_34	0.985514	SSF_vs_SSF
SSF_16	SSF_34	0.98565	SSF_vs_SSF
SSF_17	SSF_34	0.986758	SSF_vs_SSF
SSF_18	SSF_34	0.985117	SSF_vs_SSF
SSF_19	SSF_34	0.985236	SSF_vs_SSF
SSF_20	SSF_34	0.984338	SSF_vs_SSF
SSF_21	SSF_34	0.980128	SSF_vs_SSF
SSF_22	SSF_34	0.983917	SSF_vs_SSF
SSF_23	SSF_34	0.982205	SSF_vs_SSF
SSF_24	SSF_34	0.980766	SSF_vs_SSF
SSF_25	SSF_34	0.983461	SSF_vs_SSF
SSF_26	SSF_34	0.982867	SSF_vs_SSF
SSF_27	SSF_34	0.984711	SSF_vs_SSF
SSF_28	SSF_34	0.985676	SSF_vs_SSF
SSF_29	SSF_34	0.984505	SSF_vs_SSF
SSF_30	SSF_34	0.98297	SSF_vs_SSF
SSF_31	SSF_34	0.985604	SSF_vs_SSF
SSF_32	SSF_34	0.984343	SSF_vs_SSF
OSF_1	SSF_35	0.98495	OSF_vs_SSF
OSF_2	SSF_35	0.98526	OSF_vs_SSF
OSF_3	SSF_35	0.985091	OSF_vs_SSF
OSF_4	SSF_35	0.984239	OSF_vs_SSF
OSF_5	SSF_35	0.985425	OSF_vs_SSF
OSF_6	SSF_35	0.985752	OSF_vs_SSF
OSF_7	SSF_35	0.985846	OSF_vs_SSF
OSF_8	SSF_35	0.984402	OSF_vs_SSF
OSF_9	SSF_35	0.983159	OSF_vs_SSF
OSF_10	SSF_35	0.984297	OSF_vs_SSF
OSF_11	SSF_35	0.985403	OSF_vs_SSF
OSF_12	SSF_35	0.983047	OSF_vs_SSF
OSF_13	SSF_35	0.981389	OSF_vs_SSF
OSF_14	SSF_35	0.984709	OSF_vs_SSF
OSF_15	SSF_35	0.984277	OSF_vs_SSF
OSF_16	SSF_35	0.983557	OSF_vs_SSF
OSF_17	SSF_35	0.985085	OSF_vs_SSF
OSF_18	SSF_35	0.98414	OSF_vs_SSF
OSF_19	SSF_35	0.986534	OSF_vs_SSF
SSF_1	SSF_35	0.985244	SSF_vs_SSF
SSF_2	SSF_35	0.985282	SSF_vs_SSF
SSF_3	SSF_35	0.983612	SSF_vs_SSF
SSF_4	SSF_35	0.984154	SSF_vs_SSF
SSF_5	SSF_35	0.983768	SSF_vs_SSF
SSF_6	SSF_35	0.984889	SSF_vs_SSF
SSF_7	SSF_35	0.984359	SSF_vs_SSF
SSF_8	SSF_35	0.986127	SSF_vs_SSF
SSF_9	SSF_35	0.983517	SSF_vs_SSF
SSF_10	SSF_35	0.984459	SSF_vs_SSF
SSF_11	SSF_35	0.983547	SSF_vs_SSF
SSF_12	SSF_35	0.984641	SSF_vs_SSF
SSF_13	SSF_35	0.985	SSF_vs_SSF
SSF_14	SSF_35	0.982466	SSF_vs_SSF
SSF_15	SSF_35	0.985625	SSF_vs_SSF
SSF_16	SSF_35	0.98602	SSF_vs_SSF
SSF_17	SSF_35	0.986721	SSF_vs_SSF
SSF_18	SSF_35	0.985012	SSF_vs_SSF
SSF_19	SSF_35	0.985326	SSF_vs_SSF
SSF_20	SSF_35	0.984282	SSF_vs_SSF
SSF_21	SSF_35	0.980448	SSF_vs_SSF
SSF_22	SSF_35	0.984028	SSF_vs_SSF
SSF_23	SSF_35	0.982758	SSF_vs_SSF
SSF_24	SSF_35	0.981576	SSF_vs_SSF
SSF_25	SSF_35	0.983683	SSF_vs_SSF
SSF_26	SSF_35	0.983618	SSF_vs_SSF
SSF_27	SSF_35	0.985044	SSF_vs_SSF
SSF_28	SSF_35	0.985732	SSF_vs_SSF
SSF_29	SSF_35	0.984856	SSF_vs_SSF
SSF_30	SSF_35	0.983365	SSF_vs_SSF
SSF_31	SSF_35	0.985503	SSF_vs_SSF
SSF_32	SSF_35	0.984236	SSF_vs_SSF
SSF_33	SSF_35	0.986106	SSF_vs_SSF
SSF_34	SSF_35	0.985469	SSF_vs_SSF
OSF_1	SSF_36	0.985565	OSF_vs_SSF
OSF_2	SSF_36	0.985843	OSF_vs_SSF
OSF_3	SSF_36	0.985674	OSF_vs_SSF
OSF_4	SSF_36	0.984878	OSF_vs_SSF
OSF_5	SSF_36	0.98597	OSF_vs_SSF
OSF_6	SSF_36	0.986334	OSF_vs_SSF
OSF_7	SSF_36	0.986404	OSF_vs_SSF
OSF_8	SSF_36	0.984937	OSF_vs_SSF
OSF_9	SSF_36	0.983783	OSF_vs_SSF
OSF_10	SSF_36	0.984847	OSF_vs_SSF
OSF_11	SSF_36	0.985946	OSF_vs_SSF
OSF_12	SSF_36	0.983633	OSF_vs_SSF
OSF_13	SSF_36	0.981729	OSF_vs_SSF
OSF_14	SSF_36	0.985424	OSF_vs_SSF
OSF_15	SSF_36	0.984945	OSF_vs_SSF
OSF_16	SSF_36	0.984102	OSF_vs_SSF
OSF_17	SSF_36	0.985557	OSF_vs_SSF
OSF_18	SSF_36	0.984687	OSF_vs_SSF
OSF_19	SSF_36	0.987016	OSF_vs_SSF
SSF_1	SSF_36	0.985868	SSF_vs_SSF
SSF_2	SSF_36	0.985883	SSF_vs_SSF
SSF_3	SSF_36	0.984251	SSF_vs_SSF
SSF_4	SSF_36	0.984768	SSF_vs_SSF
SSF_5	SSF_36	0.984555	SSF_vs_SSF
SSF_6	SSF_36	0.985452	SSF_vs_SSF
SSF_7	SSF_36	0.984951	SSF_vs_SSF
SSF_8	SSF_36	0.986571	SSF_vs_SSF
SSF_9	SSF_36	0.984081	SSF_vs_SSF
SSF_10	SSF_36	0.984981	SSF_vs_SSF
SSF_11	SSF_36	0.98408	SSF_vs_SSF
SSF_12	SSF_36	0.985153	SSF_vs_SSF
SSF_13	SSF_36	0.985565	SSF_vs_SSF
SSF_14	SSF_36	0.982862	SSF_vs_SSF
SSF_15	SSF_36	0.986215	SSF_vs_SSF
SSF_16	SSF_36	0.986527	SSF_vs_SSF
SSF_17	SSF_36	0.987231	SSF_vs_SSF
SSF_18	SSF_36	0.98557	SSF_vs_SSF
SSF_19	SSF_36	0.985881	SSF_vs_SSF
SSF_20	SSF_36	0.984766	SSF_vs_SSF
SSF_21	SSF_36	0.981027	SSF_vs_SSF
SSF_22	SSF_36	0.984557	SSF_vs_SSF
SSF_23	SSF_36	0.983191	SSF_vs_SSF
SSF_24	SSF_36	0.982166	SSF_vs_SSF
SSF_25	SSF_36	0.984373	SSF_vs_SSF
SSF_26	SSF_36	0.984361	SSF_vs_SSF
SSF_27	SSF_36	0.985612	SSF_vs_SSF
SSF_28	SSF_36	0.986306	SSF_vs_SSF
SSF_29	SSF_36	0.985366	SSF_vs_SSF
SSF_30	SSF_36	0.983688	SSF_vs_SSF
SSF_31	SSF_36	0.986016	SSF_vs_SSF
SSF_32	SSF_36	0.984774	SSF_vs_SSF
SSF_33	SSF_36	0.986576	SSF_vs_SSF
SSF_34	SSF_36	0.985956	SSF_vs_SSF
OSF_2	OSM_1	0.985996	OSF_vs_OSM
OSF_3	OSM_1	0.985563	OSF_vs_OSM
OSF_4	OSM_1	0.984877	OSF_vs_OSM
OSF_5	OSM_1	0.98598	OSF_vs_OSM
OSF_6	OSM_1	0.986147	OSF_vs_OSM
OSF_7	OSM_1	0.986377	OSF_vs_OSM
OSF_8	OSM_1	0.984079	OSF_vs_OSM
OSF_9	OSM_1	0.983868	OSF_vs_OSM
OSF_10	OSM_1	0.984063	OSF_vs_OSM
OSF_11	OSM_1	0.985721	OSF_vs_OSM
OSF_12	OSM_1	0.983574	OSF_vs_OSM
OSF_13	OSM_1	0.981746	OSF_vs_OSM
OSF_14	OSM_1	0.985495	OSF_vs_OSM
OSF_15	OSM_1	0.984751	OSF_vs_OSM
OSF_16	OSM_1	0.983954	OSF_vs_OSM
OSF_17	OSM_1	0.985068	OSF_vs_OSM
OSF_18	OSM_1	0.984505	OSF_vs_OSM
OSF_19	OSM_1	0.98713	OSF_vs_OSM
SSF_1	OSM_1	0.985695	SSF_vs_OSM
SSF_2	OSM_1	0.985681	SSF_vs_OSM
SSF_3	OSM_1	0.984128	SSF_vs_OSM
SSF_4	OSM_1	0.984745	SSF_vs_OSM
SSF_5	OSM_1	0.984995	SSF_vs_OSM
SSF_6	OSM_1	0.985736	SSF_vs_OSM
SSF_7	OSM_1	0.984578	SSF_vs_OSM
SSF_8	OSM_1	0.986595	SSF_vs_OSM
SSF_9	OSM_1	0.983708	SSF_vs_OSM
SSF_10	OSM_1	0.984641	SSF_vs_OSM
SSF_11	OSM_1	0.983945	SSF_vs_OSM
SSF_12	OSM_1	0.984957	SSF_vs_OSM
SSF_13	OSM_1	0.984907	SSF_vs_OSM
SSF_14	OSM_1	0.981644	SSF_vs_OSM
SSF_15	OSM_1	0.985874	SSF_vs_OSM
SSF_16	OSM_1	0.986459	SSF_vs_OSM
SSF_17	OSM_1	0.986956	SSF_vs_OSM
SSF_18	OSM_1	0.984909	SSF_vs_OSM
SSF_19	OSM_1	0.98543	SSF_vs_OSM
SSF_20	OSM_1	0.984264	SSF_vs_OSM
SSF_21	OSM_1	0.980111	SSF_vs_OSM
SSF_22	OSM_1	0.98413	SSF_vs_OSM
SSF_23	OSM_1	0.982764	SSF_vs_OSM
SSF_24	OSM_1	0.981632	SSF_vs_OSM
SSF_25	OSM_1	0.98398	SSF_vs_OSM
SSF_26	OSM_1	0.98436	SSF_vs_OSM
SSF_27	OSM_1	0.985919	SSF_vs_OSM
SSF_28	OSM_1	0.986313	SSF_vs_OSM
SSF_29	OSM_1	0.984995	SSF_vs_OSM
SSF_30	OSM_1	0.983198	SSF_vs_OSM
SSF_31	OSM_1	0.985699	SSF_vs_OSM
SSF_32	OSM_1	0.985036	SSF_vs_OSM
SSF_33	OSM_1	0.985809	SSF_vs_OSM
SSF_34	OSM_1	0.985327	SSF_vs_OSM
SSF_35	OSM_1	0.985533	SSF_vs_OSM
SSF_36	OSM_1	0.986168	SSF_vs_OSM
OSF_1	OSM_2	0.985663	OSF_vs_OSM
OSF_3	OSM_2	0.985482	OSF_vs_OSM
OSF_4	OSM_2	0.984493	OSF_vs_OSM
OSF_5	OSM_2	0.985542	OSF_vs_OSM
OSF_6	OSM_2	0.985923	OSF_vs_OSM
OSF_7	OSM_2	0.986258	OSF_vs_OSM
OSF_8	OSM_2	0.983263	OSF_vs_OSM
OSF_9	OSM_2	0.983902	OSF_vs_OSM
OSF_10	OSM_2	0.983238	OSF_vs_OSM
OSF_11	OSM_2	0.985074	OSF_vs_OSM
OSF_12	OSM_2	0.983521	OSF_vs_OSM
OSF_13	OSM_2	0.981456	OSF_vs_OSM
OSF_14	OSM_2	0.985349	OSF_vs_OSM
OSF_15	OSM_2	0.984198	OSF_vs_OSM
OSF_16	OSM_2	0.983641	OSF_vs_OSM
OSF_17	OSM_2	0.984501	OSF_vs_OSM
OSF_18	OSM_2	0.984184	OSF_vs_OSM
OSF_19	OSM_2	0.98693	OSF_vs_OSM
SSF_1	OSM_2	0.985402	SSF_vs_OSM
SSF_2	OSM_2	0.985276	SSF_vs_OSM
SSF_3	OSM_2	0.984036	SSF_vs_OSM
SSF_4	OSM_2	0.984974	SSF_vs_OSM
SSF_5	OSM_2	0.985097	SSF_vs_OSM
SSF_6	OSM_2	0.985599	SSF_vs_OSM
SSF_7	OSM_2	0.984281	SSF_vs_OSM
SSF_8	OSM_2	0.986443	SSF_vs_OSM
SSF_9	OSM_2	0.983213	SSF_vs_OSM
SSF_10	OSM_2	0.984139	SSF_vs_OSM
SSF_11	OSM_2	0.983779	SSF_vs_OSM
SSF_12	OSM_2	0.984724	SSF_vs_OSM
SSF_13	OSM_2	0.984418	SSF_vs_OSM
SSF_14	OSM_2	0.980989	SSF_vs_OSM
SSF_15	OSM_2	0.985263	SSF_vs_OSM
SSF_16	OSM_2	0.986006	SSF_vs_OSM
SSF_17	OSM_2	0.986666	SSF_vs_OSM
SSF_18	OSM_2	0.984306	SSF_vs_OSM
SSF_19	OSM_2	0.98497	SSF_vs_OSM
SSF_20	OSM_2	0.983541	SSF_vs_OSM
SSF_21	OSM_2	0.979382	SSF_vs_OSM
SSF_22	OSM_2	0.983563	SSF_vs_OSM
SSF_23	OSM_2	0.982467	SSF_vs_OSM
SSF_24	OSM_2	0.981297	SSF_vs_OSM
SSF_25	OSM_2	0.983385	SSF_vs_OSM
SSF_26	OSM_2	0.984089	SSF_vs_OSM
SSF_27	OSM_2	0.985719	SSF_vs_OSM
SSF_28	OSM_2	0.986159	SSF_vs_OSM
SSF_29	OSM_2	0.984534	SSF_vs_OSM
SSF_30	OSM_2	0.982662	SSF_vs_OSM
SSF_31	OSM_2	0.985149	SSF_vs_OSM
SSF_32	OSM_2	0.98487	SSF_vs_OSM
SSF_33	OSM_2	0.985176	SSF_vs_OSM
SSF_34	OSM_2	0.9847	SSF_vs_OSM
SSF_35	OSM_2	0.985038	SSF_vs_OSM
SSF_36	OSM_2	0.985709	SSF_vs_OSM
OSM_1	OSM_2	0.986074	OSM_vs_OSM
OSF_1	OSM_3	0.986167	OSF_vs_OSM
OSF_2	OSM_3	0.985812	OSF_vs_OSM
OSF_4	OSM_3	0.985379	OSF_vs_OSM
OSF_5	OSM_3	0.986511	OSF_vs_OSM
OSF_6	OSM_3	0.986844	OSF_vs_OSM
OSF_7	OSM_3	0.986874	OSF_vs_OSM
OSF_8	OSM_3	0.983686	OSF_vs_OSM
OSF_9	OSM_3	0.985382	OSF_vs_OSM
OSF_10	OSM_3	0.984606	OSF_vs_OSM
OSF_11	OSM_3	0.985473	OSF_vs_OSM
OSF_12	OSM_3	0.985399	OSF_vs_OSM
OSF_13	OSM_3	0.983298	OSF_vs_OSM
OSF_14	OSM_3	0.985801	OSF_vs_OSM
OSF_15	OSM_3	0.985258	OSF_vs_OSM
OSF_16	OSM_3	0.984696	OSF_vs_OSM
OSF_17	OSM_3	0.985154	OSF_vs_OSM
OSF_18	OSM_3	0.985431	OSF_vs_OSM
OSF_19	OSM_3	0.987332	OSF_vs_OSM
SSF_1	OSM_3	0.98534	SSF_vs_OSM
SSF_2	OSM_3	0.985082	SSF_vs_OSM
SSF_3	OSM_3	0.984398	SSF_vs_OSM
SSF_4	OSM_3	0.985716	SSF_vs_OSM
SSF_5	OSM_3	0.985333	SSF_vs_OSM
SSF_6	OSM_3	0.98604	SSF_vs_OSM
SSF_7	OSM_3	0.985047	SSF_vs_OSM
SSF_8	OSM_3	0.986913	SSF_vs_OSM
SSF_9	OSM_3	0.984584	SSF_vs_OSM
SSF_10	OSM_3	0.985287	SSF_vs_OSM
SSF_11	OSM_3	0.98531	SSF_vs_OSM
SSF_12	OSM_3	0.985853	SSF_vs_OSM
SSF_13	OSM_3	0.985167	SSF_vs_OSM
SSF_14	OSM_3	0.982324	SSF_vs_OSM
SSF_15	OSM_3	0.985679	SSF_vs_OSM
SSF_16	OSM_3	0.986328	SSF_vs_OSM
SSF_17	OSM_3	0.98766	SSF_vs_OSM
SSF_18	OSM_3	0.985427	SSF_vs_OSM
SSF_19	OSM_3	0.985638	SSF_vs_OSM
SSF_20	OSM_3	0.984915	SSF_vs_OSM
SSF_21	OSM_3	0.980681	SSF_vs_OSM
SSF_22	OSM_3	0.984794	SSF_vs_OSM
SSF_23	OSM_3	0.984367	SSF_vs_OSM
SSF_24	OSM_3	0.983429	SSF_vs_OSM
SSF_25	OSM_3	0.984039	SSF_vs_OSM
SSF_26	OSM_3	0.985011	SSF_vs_OSM
SSF_27	OSM_3	0.986156	SSF_vs_OSM
SSF_28	OSM_3	0.986319	SSF_vs_OSM
SSF_29	OSM_3	0.985805	SSF_vs_OSM
SSF_30	OSM_3	0.98447	SSF_vs_OSM
SSF_31	OSM_3	0.985835	SSF_vs_OSM
SSF_32	OSM_3	0.985943	SSF_vs_OSM
SSF_33	OSM_3	0.985245	SSF_vs_OSM
SSF_34	OSM_3	0.98485	SSF_vs_OSM
SSF_35	OSM_3	0.985478	SSF_vs_OSM
SSF_36	OSM_3	0.986131	SSF_vs_OSM
OSM_1	OSM_3	0.986185	OSM_vs_OSM
OSM_2	OSM_3	0.985873	OSM_vs_OSM
OSF_1	OSM_4	0.985646	OSF_vs_OSM
OSF_2	OSM_4	0.985519	OSF_vs_OSM
OSF_3	OSM_4	0.985426	OSF_vs_OSM
OSF_5	OSM_4	0.985659	OSF_vs_OSM
OSF_6	OSM_4	0.986099	OSF_vs_OSM
OSF_7	OSM_4	0.985933	OSF_vs_OSM
OSF_8	OSM_4	0.983242	OSF_vs_OSM
OSF_9	OSM_4	0.983659	OSF_vs_OSM
OSF_10	OSM_4	0.983608	OSF_vs_OSM
OSF_11	OSM_4	0.985146	OSF_vs_OSM
OSF_12	OSM_4	0.983066	OSF_vs_OSM
OSF_13	OSM_4	0.98075	OSF_vs_OSM
OSF_14	OSM_4	0.984776	OSF_vs_OSM
OSF_15	OSM_4	0.984195	OSF_vs_OSM
OSF_16	OSM_4	0.98292	OSF_vs_OSM
OSF_17	OSM_4	0.984263	OSF_vs_OSM
OSF_18	OSM_4	0.98353	OSF_vs_OSM
OSF_19	OSM_4	0.986707	OSF_vs_OSM
SSF_1	OSM_4	0.985262	SSF_vs_OSM
SSF_2	OSM_4	0.985259	SSF_vs_OSM
SSF_3	OSM_4	0.984136	SSF_vs_OSM
SSF_4	OSM_4	0.984282	SSF_vs_OSM
SSF_5	OSM_4	0.984839	SSF_vs_OSM
SSF_6	OSM_4	0.985588	SSF_vs_OSM
SSF_7	OSM_4	0.98459	SSF_vs_OSM
SSF_8	OSM_4	0.986269	SSF_vs_OSM
SSF_9	OSM_4	0.983022	SSF_vs_OSM
SSF_10	OSM_4	0.98407	SSF_vs_OSM
SSF_11	OSM_4	0.983194	SSF_vs_OSM
SSF_12	OSM_4	0.984748	SSF_vs_OSM
SSF_13	OSM_4	0.984052	SSF_vs_OSM
SSF_14	OSM_4	0.980124	SSF_vs_OSM
SSF_15	OSM_4	0.985172	SSF_vs_OSM
SSF_16	OSM_4	0.985753	SSF_vs_OSM
SSF_17	OSM_4	0.986989	SSF_vs_OSM
SSF_18	OSM_4	0.984474	SSF_vs_OSM
SSF_19	OSM_4	0.9848	SSF_vs_OSM
SSF_20	OSM_4	0.983442	SSF_vs_OSM
SSF_21	OSM_4	0.978395	SSF_vs_OSM
SSF_22	OSM_4	0.983071	SSF_vs_OSM
SSF_23	OSM_4	0.981776	SSF_vs_OSM
SSF_24	OSM_4	0.980484	SSF_vs_OSM
SSF_25	OSM_4	0.983276	SSF_vs_OSM
SSF_26	OSM_4	0.983794	SSF_vs_OSM
SSF_27	OSM_4	0.985522	SSF_vs_OSM
SSF_28	OSM_4	0.986135	SSF_vs_OSM
SSF_29	OSM_4	0.984111	SSF_vs_OSM
SSF_30	OSM_4	0.982065	SSF_vs_OSM
SSF_31	OSM_4	0.98536	SSF_vs_OSM
SSF_32	OSM_4	0.984937	SSF_vs_OSM
SSF_33	OSM_4	0.985168	SSF_vs_OSM
SSF_34	OSM_4	0.984741	SSF_vs_OSM
SSF_35	OSM_4	0.98501	SSF_vs_OSM
SSF_36	OSM_4	0.985691	SSF_vs_OSM
OSM_1	OSM_4	0.986046	OSM_vs_OSM
OSM_2	OSM_4	0.985562	OSM_vs_OSM
OSM_3	OSM_4	0.985805	OSM_vs_OSM
OSF_1	OSM_5	0.985267	OSF_vs_OSM
OSF_2	OSM_5	0.984859	OSF_vs_OSM
OSF_3	OSM_5	0.985884	OSF_vs_OSM
OSF_4	OSM_5	0.984303	OSF_vs_OSM
OSF_6	OSM_5	0.98545	OSF_vs_OSM
OSF_7	OSM_5	0.986002	OSF_vs_OSM
OSF_8	OSM_5	0.981969	OSF_vs_OSM
OSF_9	OSM_5	0.984914	OSF_vs_OSM
OSF_10	OSM_5	0.982947	OSF_vs_OSM
OSF_11	OSM_5	0.98399	OSF_vs_OSM
OSF_12	OSM_5	0.984668	OSF_vs_OSM
OSF_13	OSM_5	0.982804	OSF_vs_OSM
OSF_14	OSM_5	0.984974	OSF_vs_OSM
OSF_15	OSM_5	0.984252	OSF_vs_OSM
OSF_16	OSM_5	0.984118	OSF_vs_OSM
OSF_17	OSM_5	0.983587	OSF_vs_OSM
OSF_18	OSM_5	0.984463	OSF_vs_OSM
OSF_19	OSM_5	0.986191	OSF_vs_OSM
SSF_1	OSM_5	0.983852	SSF_vs_OSM
SSF_2	OSM_5	0.983696	SSF_vs_OSM
SSF_3	OSM_5	0.983236	SSF_vs_OSM
SSF_4	OSM_5	0.985153	SSF_vs_OSM
SSF_5	OSM_5	0.984635	SSF_vs_OSM
SSF_6	OSM_5	0.985019	SSF_vs_OSM
SSF_7	OSM_5	0.983608	SSF_vs_OSM
SSF_8	OSM_5	0.985883	SSF_vs_OSM
SSF_9	OSM_5	0.98351	SSF_vs_OSM
SSF_10	OSM_5	0.984123	SSF_vs_OSM
SSF_11	OSM_5	0.984646	SSF_vs_OSM
SSF_12	OSM_5	0.984911	SSF_vs_OSM
SSF_13	OSM_5	0.983563	SSF_vs_OSM
SSF_14	OSM_5	0.980631	SSF_vs_OSM
SSF_15	OSM_5	0.984147	SSF_vs_OSM
SSF_16	OSM_5	0.985065	SSF_vs_OSM
SSF_17	OSM_5	0.986107	SSF_vs_OSM
SSF_18	OSM_5	0.983598	SSF_vs_OSM
SSF_19	OSM_5	0.984574	SSF_vs_OSM
SSF_20	OSM_5	0.983482	SSF_vs_OSM
SSF_21	OSM_5	0.979407	SSF_vs_OSM
SSF_22	OSM_5	0.983747	SSF_vs_OSM
SSF_23	OSM_5	0.983611	SSF_vs_OSM
SSF_24	OSM_5	0.982726	SSF_vs_OSM
SSF_25	OSM_5	0.982579	SSF_vs_OSM
SSF_26	OSM_5	0.984243	SSF_vs_OSM
SSF_27	OSM_5	0.985281	SSF_vs_OSM
SSF_28	OSM_5	0.985353	SSF_vs_OSM
SSF_29	OSM_5	0.984327	SSF_vs_OSM
SSF_30	OSM_5	0.983194	SSF_vs_OSM
SSF_31	OSM_5	0.984281	SSF_vs_OSM
SSF_32	OSM_5	0.985048	SSF_vs_OSM
SSF_33	OSM_5	0.983616	SSF_vs_OSM
SSF_34	OSM_5	0.983193	SSF_vs_OSM
SSF_35	OSM_5	0.983871	SSF_vs_OSM
SSF_36	OSM_5	0.984575	SSF_vs_OSM
OSM_1	OSM_5	0.985078	OSM_vs_OSM
OSM_2	OSM_5	0.984856	OSM_vs_OSM
OSM_3	OSM_5	0.986089	OSM_vs_OSM
OSM_4	OSM_5	0.98454	OSM_vs_OSM
OSF_1	OSM_6	0.984507	OSF_vs_OSM
OSF_2	OSM_6	0.984526	OSF_vs_OSM
OSF_3	OSM_6	0.984458	OSF_vs_OSM
OSF_4	OSM_6	0.983811	OSF_vs_OSM
OSF_5	OSM_6	0.984818	OSF_vs_OSM
OSF_7	OSM_6	0.985435	OSF_vs_OSM
OSF_8	OSM_6	0.981993	OSF_vs_OSM
OSF_9	OSM_6	0.984666	OSF_vs_OSM
OSF_10	OSM_6	0.982812	OSF_vs_OSM
OSF_11	OSM_6	0.984907	OSF_vs_OSM
OSF_12	OSM_6	0.98343	OSF_vs_OSM
OSF_13	OSM_6	0.981892	OSF_vs_OSM
OSF_14	OSM_6	0.985891	OSF_vs_OSM
OSF_15	OSM_6	0.98343	OSF_vs_OSM
OSF_16	OSM_6	0.983021	OSF_vs_OSM
OSF_17	OSM_6	0.983325	OSF_vs_OSM
OSF_18	OSM_6	0.9835	OSF_vs_OSM
OSF_19	OSM_6	0.986764	OSF_vs_OSM
SSF_1	OSM_6	0.984589	SSF_vs_OSM
SSF_2	OSM_6	0.984429	SSF_vs_OSM
SSF_3	OSM_6	0.984391	SSF_vs_OSM
SSF_4	OSM_6	0.984639	SSF_vs_OSM
SSF_5	OSM_6	0.983631	SSF_vs_OSM
SSF_6	OSM_6	0.984954	SSF_vs_OSM
SSF_7	OSM_6	0.983746	SSF_vs_OSM
SSF_8	OSM_6	0.985901	SSF_vs_OSM
SSF_9	OSM_6	0.982934	SSF_vs_OSM
SSF_10	OSM_6	0.983769	SSF_vs_OSM
SSF_11	OSM_6	0.983557	SSF_vs_OSM
SSF_12	OSM_6	0.984629	SSF_vs_OSM
SSF_13	OSM_6	0.983271	SSF_vs_OSM
SSF_14	OSM_6	0.980114	SSF_vs_OSM
SSF_15	OSM_6	0.984346	SSF_vs_OSM
SSF_16	OSM_6	0.984769	SSF_vs_OSM
SSF_17	OSM_6	0.986345	SSF_vs_OSM
SSF_18	OSM_6	0.983411	SSF_vs_OSM
SSF_19	OSM_6	0.984698	SSF_vs_OSM
SSF_20	OSM_6	0.982633	SSF_vs_OSM
SSF_21	OSM_6	0.978709	SSF_vs_OSM
SSF_22	OSM_6	0.983278	SSF_vs_OSM
SSF_23	OSM_6	0.982062	SSF_vs_OSM
SSF_24	OSM_6	0.981086	SSF_vs_OSM
SSF_25	OSM_6	0.982295	SSF_vs_OSM
SSF_26	OSM_6	0.983133	SSF_vs_OSM
SSF_27	OSM_6	0.984739	SSF_vs_OSM
SSF_28	OSM_6	0.984843	SSF_vs_OSM
SSF_29	OSM_6	0.983466	SSF_vs_OSM
SSF_30	OSM_6	0.981919	SSF_vs_OSM
SSF_31	OSM_6	0.983482	SSF_vs_OSM
SSF_32	OSM_6	0.985994	SSF_vs_OSM
SSF_33	OSM_6	0.983656	SSF_vs_OSM
SSF_34	OSM_6	0.98357	SSF_vs_OSM
SSF_35	OSM_6	0.983593	SSF_vs_OSM
SSF_36	OSM_6	0.984146	SSF_vs_OSM
OSM_1	OSM_6	0.984473	OSM_vs_OSM
OSM_2	OSM_6	0.984526	OSM_vs_OSM
OSM_3	OSM_6	0.984773	OSM_vs_OSM
OSM_4	OSM_6	0.984034	OSM_vs_OSM
OSM_5	OSM_6	0.984088	OSM_vs_OSM
OSF_1	OSM_7	0.985247	OSF_vs_OSM
OSF_2	OSM_7	0.98563	OSF_vs_OSM
OSF_3	OSM_7	0.985326	OSF_vs_OSM
OSF_4	OSM_7	0.984657	OSF_vs_OSM
OSF_5	OSM_7	0.985707	OSF_vs_OSM
OSF_6	OSM_7	0.98587	OSF_vs_OSM
OSF_8	OSM_7	0.98455	OSF_vs_OSM
OSF_9	OSM_7	0.983629	OSF_vs_OSM
OSF_10	OSM_7	0.984351	OSF_vs_OSM
OSF_11	OSM_7	0.985441	OSF_vs_OSM
OSF_12	OSM_7	0.98386	OSF_vs_OSM
OSF_13	OSM_7	0.982132	OSF_vs_OSM
OSF_14	OSM_7	0.985336	OSF_vs_OSM
OSF_15	OSM_7	0.984605	OSF_vs_OSM
OSF_16	OSM_7	0.984106	OSF_vs_OSM
OSF_17	OSM_7	0.985164	OSF_vs_OSM
OSF_18	OSM_7	0.985002	OSF_vs_OSM
OSF_19	OSM_7	0.986561	OSF_vs_OSM
SSF_1	OSM_7	0.985224	SSF_vs_OSM
SSF_2	OSM_7	0.985152	SSF_vs_OSM
SSF_3	OSM_7	0.983607	SSF_vs_OSM
SSF_4	OSM_7	0.984535	SSF_vs_OSM
SSF_5	OSM_7	0.983999	SSF_vs_OSM
SSF_6	OSM_7	0.985051	SSF_vs_OSM
SSF_7	OSM_7	0.984411	SSF_vs_OSM
SSF_8	OSM_7	0.986313	SSF_vs_OSM
SSF_9	OSM_7	0.984111	SSF_vs_OSM
SSF_10	OSM_7	0.984696	SSF_vs_OSM
SSF_11	OSM_7	0.984333	SSF_vs_OSM
SSF_12	OSM_7	0.984967	SSF_vs_OSM
SSF_13	OSM_7	0.98485	SSF_vs_OSM
SSF_14	OSM_7	0.982611	SSF_vs_OSM
SSF_15	OSM_7	0.985777	SSF_vs_OSM
SSF_16	OSM_7	0.986219	SSF_vs_OSM
SSF_17	OSM_7	0.986549	SSF_vs_OSM
SSF_18	OSM_7	0.984927	SSF_vs_OSM
SSF_19	OSM_7	0.985624	SSF_vs_OSM
SSF_20	OSM_7	0.98483	SSF_vs_OSM
SSF_21	OSM_7	0.980989	SSF_vs_OSM
SSF_22	OSM_7	0.984677	SSF_vs_OSM
SSF_23	OSM_7	0.98332	SSF_vs_OSM
SSF_24	OSM_7	0.98221	SSF_vs_OSM
SSF_25	OSM_7	0.983595	SSF_vs_OSM
SSF_26	OSM_7	0.983832	SSF_vs_OSM
SSF_27	OSM_7	0.985525	SSF_vs_OSM
SSF_28	OSM_7	0.98584	SSF_vs_OSM
SSF_29	OSM_7	0.985217	SSF_vs_OSM
SSF_30	OSM_7	0.984038	SSF_vs_OSM
SSF_31	OSM_7	0.985331	SSF_vs_OSM
SSF_32	OSM_7	0.984381	SSF_vs_OSM
SSF_33	OSM_7	0.985733	SSF_vs_OSM
SSF_34	OSM_7	0.985196	SSF_vs_OSM
SSF_35	OSM_7	0.9853	SSF_vs_OSM
SSF_36	OSM_7	0.985909	SSF_vs_OSM
OSM_1	OSM_7	0.985962	OSM_vs_OSM
OSM_2	OSM_7	0.985422	OSM_vs_OSM
OSM_3	OSM_7	0.985685	OSM_vs_OSM
OSM_4	OSM_7	0.985114	OSM_vs_OSM
OSM_5	OSM_7	0.984668	OSM_vs_OSM
OSM_6	OSM_7	0.98432	OSM_vs_OSM
OSF_1	OSM_8	0.984742	OSF_vs_OSM
OSF_2	OSM_8	0.985348	OSF_vs_OSM
OSF_3	OSM_8	0.984748	OSF_vs_OSM
OSF_4	OSM_8	0.984088	OSF_vs_OSM
OSF_5	OSM_8	0.985339	OSF_vs_OSM
OSF_6	OSM_8	0.985557	OSF_vs_OSM
OSF_7	OSM_8	0.986194	OSF_vs_OSM
OSF_9	OSM_8	0.983381	OSF_vs_OSM
OSF_10	OSM_8	0.984266	OSF_vs_OSM
OSF_11	OSM_8	0.985329	OSF_vs_OSM
OSF_12	OSM_8	0.983157	OSF_vs_OSM
OSF_13	OSM_8	0.982072	OSF_vs_OSM
OSF_14	OSM_8	0.985483	OSF_vs_OSM
OSF_15	OSM_8	0.984491	OSF_vs_OSM
OSF_16	OSM_8	0.983832	OSF_vs_OSM
OSF_17	OSM_8	0.985241	OSF_vs_OSM
OSF_18	OSM_8	0.984631	OSF_vs_OSM
OSF_19	OSM_8	0.986506	OSF_vs_OSM
SSF_1	OSM_8	0.985234	SSF_vs_OSM
SSF_2	OSM_8	0.985184	SSF_vs_OSM
SSF_3	OSM_8	0.983294	SSF_vs_OSM
SSF_4	OSM_8	0.98407	SSF_vs_OSM
SSF_5	OSM_8	0.983768	SSF_vs_OSM
SSF_6	OSM_8	0.984592	SSF_vs_OSM
SSF_7	OSM_8	0.984151	SSF_vs_OSM
SSF_8	OSM_8	0.986155	SSF_vs_OSM
SSF_9	OSM_8	0.983686	SSF_vs_OSM
SSF_10	OSM_8	0.984415	SSF_vs_OSM
SSF_11	OSM_8	0.983876	SSF_vs_OSM
SSF_12	OSM_8	0.984631	SSF_vs_OSM
SSF_13	OSM_8	0.984927	SSF_vs_OSM
SSF_14	OSM_8	0.983114	SSF_vs_OSM
SSF_15	OSM_8	0.985875	SSF_vs_OSM
SSF_16	OSM_8	0.98604	SSF_vs_OSM
SSF_17	OSM_8	0.986407	SSF_vs_OSM
SSF_18	OSM_8	0.984952	SSF_vs_OSM
SSF_19	OSM_8	0.985735	SSF_vs_OSM
SSF_20	OSM_8	0.984642	SSF_vs_OSM
SSF_21	OSM_8	0.981237	SSF_vs_OSM
SSF_22	OSM_8	0.984643	SSF_vs_OSM
SSF_23	OSM_8	0.98293	SSF_vs_OSM
SSF_24	OSM_8	0.981853	SSF_vs_OSM
SSF_25	OSM_8	0.983568	SSF_vs_OSM
SSF_26	OSM_8	0.983439	SSF_vs_OSM
SSF_27	OSM_8	0.985253	SSF_vs_OSM
SSF_28	OSM_8	0.985562	SSF_vs_OSM
SSF_29	OSM_8	0.984921	SSF_vs_OSM
SSF_30	OSM_8	0.983595	SSF_vs_OSM
SSF_31	OSM_8	0.984879	SSF_vs_OSM
SSF_32	OSM_8	0.984148	SSF_vs_OSM
SSF_33	OSM_8	0.985889	SSF_vs_OSM
SSF_34	OSM_8	0.985385	SSF_vs_OSM
SSF_35	OSM_8	0.985397	SSF_vs_OSM
SSF_36	OSM_8	0.985979	SSF_vs_OSM
OSM_1	OSM_8	0.985719	OSM_vs_OSM
OSM_2	OSM_8	0.985322	OSM_vs_OSM
OSM_3	OSM_8	0.985347	OSM_vs_OSM
OSM_4	OSM_8	0.984597	OSM_vs_OSM
OSM_5	OSM_8	0.984051	OSM_vs_OSM
OSM_6	OSM_8	0.984381	OSM_vs_OSM
OSM_7	OSM_8	0.985918	OSM_vs_OSM
OSF_1	OSM_9	0.983184	OSF_vs_OSM
OSF_2	OSM_9	0.983299	OSF_vs_OSM
OSF_3	OSM_9	0.984199	OSF_vs_OSM
OSF_4	OSM_9	0.982782	OSF_vs_OSM
OSF_5	OSM_9	0.983873	OSF_vs_OSM
OSF_6	OSM_9	0.983923	OSF_vs_OSM
OSF_7	OSM_9	0.98442	OSF_vs_OSM
OSF_8	OSM_9	0.981912	OSF_vs_OSM
OSF_10	OSM_9	0.982204	OSF_vs_OSM
OSF_11	OSM_9	0.983474	OSF_vs_OSM
OSF_12	OSM_9	0.983543	OSF_vs_OSM
OSF_13	OSM_9	0.982196	OSF_vs_OSM
OSF_14	OSM_9	0.983625	OSF_vs_OSM
OSF_15	OSM_9	0.982996	OSF_vs_OSM
OSF_16	OSM_9	0.983208	OSF_vs_OSM
OSF_17	OSM_9	0.983114	OSF_vs_OSM
OSF_18	OSM_9	0.983801	OSF_vs_OSM
OSF_19	OSM_9	0.984629	OSF_vs_OSM
SSF_1	OSM_9	0.982994	SSF_vs_OSM
SSF_2	OSM_9	0.982717	SSF_vs_OSM
SSF_3	OSM_9	0.98161	SSF_vs_OSM
SSF_4	OSM_9	0.983059	SSF_vs_OSM
SSF_5	OSM_9	0.982759	SSF_vs_OSM
SSF_6	OSM_9	0.983509	SSF_vs_OSM
SSF_7	OSM_9	0.98243	SSF_vs_OSM
SSF_8	OSM_9	0.984375	SSF_vs_OSM
SSF_9	OSM_9	0.983077	SSF_vs_OSM
SSF_10	OSM_9	0.983443	SSF_vs_OSM
SSF_11	OSM_9	0.983489	SSF_vs_OSM
SSF_12	OSM_9	0.983618	SSF_vs_OSM
SSF_13	OSM_9	0.983284	SSF_vs_OSM
SSF_14	OSM_9	0.981051	SSF_vs_OSM
SSF_15	OSM_9	0.983365	SSF_vs_OSM
SSF_16	OSM_9	0.984084	SSF_vs_OSM
SSF_17	OSM_9	0.984653	SSF_vs_OSM
SSF_18	OSM_9	0.982797	SSF_vs_OSM
SSF_19	OSM_9	0.98342	SSF_vs_OSM
SSF_20	OSM_9	0.982755	SSF_vs_OSM
SSF_21	OSM_9	0.979577	SSF_vs_OSM
SSF_22	OSM_9	0.983481	SSF_vs_OSM
SSF_23	OSM_9	0.982756	SSF_vs_OSM
SSF_24	OSM_9	0.981747	SSF_vs_OSM
SSF_25	OSM_9	0.981661	SSF_vs_OSM
SSF_26	OSM_9	0.982528	SSF_vs_OSM
SSF_27	OSM_9	0.983798	SSF_vs_OSM
SSF_28	OSM_9	0.983552	SSF_vs_OSM
SSF_29	OSM_9	0.98395	SSF_vs_OSM
SSF_30	OSM_9	0.983281	SSF_vs_OSM
SSF_31	OSM_9	0.983171	SSF_vs_OSM
SSF_32	OSM_9	0.983359	SSF_vs_OSM
SSF_33	OSM_9	0.982793	SSF_vs_OSM
SSF_34	OSM_9	0.982317	SSF_vs_OSM
SSF_35	OSM_9	0.983046	SSF_vs_OSM
SSF_36	OSM_9	0.983641	SSF_vs_OSM
OSM_1	OSM_9	0.983745	OSM_vs_OSM
OSM_2	OSM_9	0.98327	OSM_vs_OSM
OSM_3	OSM_9	0.984613	OSM_vs_OSM
OSM_4	OSM_9	0.982712	OSM_vs_OSM
OSM_5	OSM_9	0.983611	OSM_vs_OSM
OSM_6	OSM_9	0.98239	OSM_vs_OSM
OSM_7	OSM_9	0.98358	OSM_vs_OSM
OSM_8	OSM_9	0.983384	OSM_vs_OSM
OSF_1	OSM_10	0.982177	OSF_vs_OSM
OSF_2	OSM_10	0.982903	OSF_vs_OSM
OSF_3	OSM_10	0.982753	OSF_vs_OSM
OSF_4	OSM_10	0.983045	OSF_vs_OSM
OSF_5	OSM_10	0.983163	OSF_vs_OSM
OSF_6	OSM_10	0.983954	OSF_vs_OSM
OSF_7	OSM_10	0.98396	OSF_vs_OSM
OSF_8	OSM_10	0.983062	OSF_vs_OSM
OSF_9	OSM_10	0.982596	OSF_vs_OSM
OSF_11	OSM_10	0.984114	OSF_vs_OSM
OSF_12	OSM_10	0.982537	OSF_vs_OSM
[truncated: 3,724 more rows]
