# Supplementary material for: Epigenetic consequences of hormonal interactions between opposite‐sex twin fetuses
Source: Clin Transl Med. 2020 Dec 4;10(8):e234. doi: 10.1002/ctm2.234 (PMC7717068; doi:10.1002/ctm2.234)
Supplement: Supplementary file 4 — Supplementary_Table_4:The list of the hyper‐ and hypo‐DMCs for OSF versus SSF, and OSM versus SSM [file CTM2-10-e234-s004.xlsx]

## Sheet: Number
	DMCs
	HYPER	HYPO
OSF vs SSF	1211	1289
OSM vs SSM	1150	1190
HYPER for A vs B: A > B
HYPO for A vs B: A < B
DMCs: Differentially Methylated Cytosines.

## Sheet: HYPER for OSF vs SSF
chr1	1185634	1185635	OSF.hyper_1
chr1	1291508	1291509	OSF.hyper_2
chr1	1291509	1291510	OSF.hyper_3
chr1	1903618	1903619	OSF.hyper_4
chr1	3188518	3188519	OSF.hyper_5
chr1	3233224	3233225	OSF.hyper_6
chr1	3233225	3233226	OSF.hyper_7
chr1	3295750	3295751	OSF.hyper_8
chr1	3295751	3295752	OSF.hyper_9
chr1	3542568	3542569	OSF.hyper_10
chr1	3638424	3638425	OSF.hyper_11
chr1	3787146	3787147	OSF.hyper_12
chr1	3870142	3870143	OSF.hyper_13
chr1	3870143	3870144	OSF.hyper_14
chr1	4171391	4171392	OSF.hyper_15
chr1	4662527	4662528	OSF.hyper_16
chr1	6518389	6518390	OSF.hyper_17
chr1	6530346	6530347	OSF.hyper_18
chr1	6530347	6530348	OSF.hyper_19
chr1	6556995	6556996	OSF.hyper_20
chr1	6598709	6598710	OSF.hyper_21
chr1	6598710	6598711	OSF.hyper_22
chr1	6634513	6634514	OSF.hyper_23
chr1	6634514	6634515	OSF.hyper_24
chr1	8291478	8291479	OSF.hyper_25
chr1	9246974	9246975	OSF.hyper_26
chr1	9582271	9582272	OSF.hyper_27
chr1	9582272	9582273	OSF.hyper_28
chr1	10825015	10825016	OSF.hyper_29
chr1	11015471	11015472	OSF.hyper_30
chr1	11345880	11345881	OSF.hyper_31
chr1	13523741	13523742	OSF.hyper_32
chr1	14790838	14790839	OSF.hyper_33
chr1	21253308	21253309	OSF.hyper_34
chr1	21253309	21253310	OSF.hyper_35
chr1	21253866	21253867	OSF.hyper_36
chr1	23809517	23809518	OSF.hyper_37
chr1	32883259	32883260	OSF.hyper_38
chr1	40557419	40557420	OSF.hyper_39
chr1	42854960	42854961	OSF.hyper_40
chr1	45520003	45520004	OSF.hyper_41
chr1	46416760	46416761	OSF.hyper_42
chr1	52735281	52735282	OSF.hyper_43
chr1	53505239	53505240	OSF.hyper_44
chr1	54772176	54772177	OSF.hyper_45
chr1	60765154	60765155	OSF.hyper_46
chr1	62211896	62211897	OSF.hyper_47
chr1	64215092	64215093	OSF.hyper_48
chr1	65018782	65018783	OSF.hyper_49
chr1	65127544	65127545	OSF.hyper_50
chr1	77461641	77461642	OSF.hyper_51
chr1	79712079	79712080	OSF.hyper_52
chr1	91166904	91166905	OSF.hyper_53
chr1	91517917	91517918	OSF.hyper_54
chr1	93567020	93567021	OSF.hyper_55
chr1	96371371	96371372	OSF.hyper_56
chr1	96371372	96371373	OSF.hyper_57
chr1	109270397	109270398	OSF.hyper_58
chr1	109270398	109270399	OSF.hyper_59
chr1	114243006	114243007	OSF.hyper_60
chr1	114243007	114243008	OSF.hyper_61
chr1	114243066	114243067	OSF.hyper_62
chr1	114243067	114243068	OSF.hyper_63
chr1	114951067	114951068	OSF.hyper_64
chr1	116982837	116982838	OSF.hyper_65
chr1	119052039	119052040	OSF.hyper_66
chr1	119052040	119052041	OSF.hyper_67
chr1	119131696	119131697	OSF.hyper_68
chr1	119131697	119131698	OSF.hyper_69
chr1	119163969	119163970	OSF.hyper_70
chr1	119163970	119163971	OSF.hyper_71
chr1	120949503	120949504	OSF.hyper_72
chr1	151492725	151492726	OSF.hyper_73
chr1	152626387	152626388	OSF.hyper_74
chr1	153574727	153574728	OSF.hyper_75
chr1	154346942	154346943	OSF.hyper_76
chr1	161941583	161941584	OSF.hyper_77
chr1	164753919	164753920	OSF.hyper_78
chr1	183011816	183011817	OSF.hyper_79
chr1	183011828	183011829	OSF.hyper_80
chr1	183021038	183021039	OSF.hyper_81
chr1	183132167	183132168	OSF.hyper_82
chr1	184696460	184696461	OSF.hyper_83
chr1	190622850	190622851	OSF.hyper_84
chr1	200894645	200894646	OSF.hyper_85
chr1	201941467	201941468	OSF.hyper_86
chr1	201984166	201984167	OSF.hyper_87
chr1	201984213	201984214	OSF.hyper_88
chr1	202055662	202055663	OSF.hyper_89
chr1	202122147	202122148	OSF.hyper_90
chr1	206660690	206660691	OSF.hyper_91
chr1	210717967	210717968	OSF.hyper_92
chr1	212357797	212357798	OSF.hyper_93
chr1	225796504	225796505	OSF.hyper_94
chr1	226220750	226220751	OSF.hyper_95
chr1	226349687	226349688	OSF.hyper_96
chr1	226783765	226783766	OSF.hyper_97
chr1	228621008	228621009	OSF.hyper_98
chr1	228621042	228621043	OSF.hyper_99
chr1	230148511	230148512	OSF.hyper_100
chr1	230300960	230300961	OSF.hyper_101
chr1	232040284	232040285	OSF.hyper_102
chr1	237807437	237807438	OSF.hyper_103
chr1	241186816	241186817	OSF.hyper_104
chr1	244199157	244199158	OSF.hyper_105
chr1	244199158	244199159	OSF.hyper_106
chr1	245217724	245217725	OSF.hyper_107
chr1	246002246	246002247	OSF.hyper_108
chr1	246607688	246607689	OSF.hyper_109
chr1	246775975	246775976	OSF.hyper_110
chr1	247431473	247431474	OSF.hyper_111
chr2	1874952	1874953	OSF.hyper_112
chr2	3779877	3779878	OSF.hyper_113
chr2	15618488	15618489	OSF.hyper_114
chr2	18385169	18385170	OSF.hyper_115
chr2	18385170	18385171	OSF.hyper_116
chr2	20615280	20615281	OSF.hyper_117
chr2	20615281	20615282	OSF.hyper_118
chr2	20682296	20682297	OSF.hyper_119
chr2	29051839	29051840	OSF.hyper_120
chr2	47299507	47299508	OSF.hyper_121
chr2	48404377	48404378	OSF.hyper_122
chr2	50084389	50084390	OSF.hyper_123
chr2	61497432	61497433	OSF.hyper_124
chr2	61497433	61497434	OSF.hyper_125
chr2	61696023	61696024	OSF.hyper_126
chr2	61904246	61904247	OSF.hyper_127
chr2	61904247	61904248	OSF.hyper_128
chr2	61913443	61913444	OSF.hyper_129
chr2	61940934	61940935	OSF.hyper_130
chr2	61940935	61940936	OSF.hyper_131
chr2	64980967	64980968	OSF.hyper_132
chr2	65546865	65546866	OSF.hyper_133
chr2	65546866	65546867	OSF.hyper_134
chr2	76844173	76844174	OSF.hyper_135
chr2	76844174	76844175	OSF.hyper_136
chr2	76844279	76844280	OSF.hyper_137
chr2	76844280	76844281	OSF.hyper_138
chr2	79102425	79102426	OSF.hyper_139
chr2	82103403	82103404	OSF.hyper_140
chr2	96328020	96328021	OSF.hyper_141
chr2	97724732	97724733	OSF.hyper_142
chr2	100177941	100177942	OSF.hyper_143
chr2	100516285	100516286	OSF.hyper_144
chr2	100532722	100532723	OSF.hyper_145
chr2	100536857	100536858	OSF.hyper_146
chr2	100536858	100536859	OSF.hyper_147
chr2	100578952	100578953	OSF.hyper_148
chr2	105600872	105600873	OSF.hyper_149
chr2	109404550	109404551	OSF.hyper_150
chr2	109404551	109404552	OSF.hyper_151
chr2	112155923	112155924	OSF.hyper_152
chr2	112155924	112155925	OSF.hyper_153
chr2	112252990	112252991	OSF.hyper_154
chr2	119412310	119412311	OSF.hyper_155
chr2	121840356	121840357	OSF.hyper_156
chr2	127086585	127086586	OSF.hyper_157
chr2	127431732	127431733	OSF.hyper_158
chr2	127431733	127431734	OSF.hyper_159
chr2	128346576	128346577	OSF.hyper_160
chr2	130781033	130781034	OSF.hyper_161
chr2	130781034	130781035	OSF.hyper_162
chr2	130814798	130814799	OSF.hyper_163
chr2	130814799	130814800	OSF.hyper_164
chr2	134266513	134266514	OSF.hyper_165
chr2	136029905	136029906	OSF.hyper_166
chr2	147801226	147801227	OSF.hyper_167
chr2	149123816	149123817	OSF.hyper_168
chr2	149850608	149850609	OSF.hyper_169
chr2	152160061	152160062	OSF.hyper_170
chr2	152160062	152160063	OSF.hyper_171
chr2	159259170	159259171	OSF.hyper_172
chr2	177276699	177276700	OSF.hyper_173
chr2	177836773	177836774	OSF.hyper_174
chr2	183545987	183545988	OSF.hyper_175
chr2	191742015	191742016	OSF.hyper_176
chr2	193502489	193502490	OSF.hyper_177
chr2	200611000	200611001	OSF.hyper_178
chr2	201821882	201821883	OSF.hyper_179
chr2	206139433	206139434	OSF.hyper_180
chr2	206158198	206158199	OSF.hyper_181
chr2	208377740	208377741	OSF.hyper_182
chr2	208377774	208377775	OSF.hyper_183
chr2	212721215	212721216	OSF.hyper_184
chr2	219751687	219751688	OSF.hyper_185
chr2	219751688	219751689	OSF.hyper_186
chr2	223165070	223165071	OSF.hyper_187
chr2	223757256	223757257	OSF.hyper_188
chr2	224358862	224358863	OSF.hyper_189
chr2	226835202	226835203	OSF.hyper_190
chr2	227062101	227062102	OSF.hyper_191
chr2	227062144	227062145	OSF.hyper_192
chr2	227315185	227315186	OSF.hyper_193
chr2	227315186	227315187	OSF.hyper_194
chr2	227601902	227601903	OSF.hyper_195
chr2	230162791	230162792	OSF.hyper_196
chr2	232397482	232397483	OSF.hyper_197
chr2	234247788	234247789	OSF.hyper_198
chr2	234247789	234247790	OSF.hyper_199
chr2	235435984	235435985	OSF.hyper_200
chr2	235435985	235435986	OSF.hyper_201
chr2	235697138	235697139	OSF.hyper_202
chr2	237965667	237965668	OSF.hyper_203
chr2	239947598	239947599	OSF.hyper_204
chr2	240252859	240252860	OSF.hyper_205
chr2	240499919	240499920	OSF.hyper_206
chr2	240499920	240499921	OSF.hyper_207
chr2	241072446	241072447	OSF.hyper_208
chr2	241106975	241106976	OSF.hyper_209
chr2	241209657	241209658	OSF.hyper_210
chr2	241673340	241673341	OSF.hyper_211
chr2	241676056	241676057	OSF.hyper_212
chr2	241748788	241748789	OSF.hyper_213
chr2	241748789	241748790	OSF.hyper_214
chr2	241748877	241748878	OSF.hyper_215
chr2	241748878	241748879	OSF.hyper_216
chr3	5692607	5692608	OSF.hyper_217
chr3	5692608	5692609	OSF.hyper_218
chr3	5692703	5692704	OSF.hyper_219
chr3	5692704	5692705	OSF.hyper_220
chr3	6131363	6131364	OSF.hyper_221
chr3	10338239	10338240	OSF.hyper_222
chr3	11135993	11135994	OSF.hyper_223
chr3	12097389	12097390	OSF.hyper_224
chr3	13390713	13390714	OSF.hyper_225
chr3	14105311	14105312	OSF.hyper_226
chr3	20010673	20010674	OSF.hyper_227
chr3	24203747	24203748	OSF.hyper_228
chr3	45306631	45306632	OSF.hyper_229
chr3	46671968	46671969	OSF.hyper_230
chr3	46706376	46706377	OSF.hyper_231
chr3	46995267	46995268	OSF.hyper_232
chr3	51926763	51926764	OSF.hyper_233
chr3	52632850	52632851	OSF.hyper_234
chr3	61670873	61670874	OSF.hyper_235
chr3	61670874	61670875	OSF.hyper_236
chr3	69040696	69040697	OSF.hyper_237
chr3	94448299	94448300	OSF.hyper_238
chr3	94448300	94448301	OSF.hyper_239
chr3	103220766	103220767	OSF.hyper_240
chr3	108897878	108897879	OSF.hyper_241
chr3	119457250	119457251	OSF.hyper_242
chr3	134306746	134306747	OSF.hyper_243
chr3	137423369	137423370	OSF.hyper_244
chr3	139147682	139147683	OSF.hyper_245
chr3	143228357	143228358	OSF.hyper_246
chr3	156901962	156901963	OSF.hyper_247
chr3	156932799	156932800	OSF.hyper_248
chr3	157163095	157163096	OSF.hyper_249
chr3	160954639	160954640	OSF.hyper_250
chr3	181793459	181793460	OSF.hyper_251
chr3	183055336	183055337	OSF.hyper_252
chr3	183156086	183156087	OSF.hyper_253
chr3	183688732	183688733	OSF.hyper_254
chr3	186130892	186130893	OSF.hyper_255
chr3	186130893	186130894	OSF.hyper_256
chr3	190182117	190182118	OSF.hyper_257
chr3	194870196	194870197	OSF.hyper_258
chr3	194876269	194876270	OSF.hyper_259
chr3	194876270	194876271	OSF.hyper_260
chr3	195832052	195832053	OSF.hyper_261
chr3	196198484	196198485	OSF.hyper_262
chr3	196198485	196198486	OSF.hyper_263
chr3	196675894	196675895	OSF.hyper_264
chr4	792030	792031	OSF.hyper_265
chr4	821267	821268	OSF.hyper_266
chr4	949751	949752	OSF.hyper_267
chr4	953185	953186	OSF.hyper_268
chr4	960523	960524	OSF.hyper_269
chr4	1285103	1285104	OSF.hyper_270
chr4	1742028	1742029	OSF.hyper_271
chr4	2532761	2532762	OSF.hyper_272
chr4	3461750	3461751	OSF.hyper_273
chr4	4165851	4165852	OSF.hyper_274
chr4	4986734	4986735	OSF.hyper_275
chr4	4986735	4986736	OSF.hyper_276
chr4	5806183	5806184	OSF.hyper_277
chr4	6669654	6669655	OSF.hyper_278
chr4	6669655	6669656	OSF.hyper_279
chr4	6734513	6734514	OSF.hyper_280
chr4	8049039	8049040	OSF.hyper_281
chr4	8554883	8554884	OSF.hyper_282
chr4	8653036	8653037	OSF.hyper_283
chr4	15524653	15524654	OSF.hyper_284
chr4	15736240	15736241	OSF.hyper_285
chr4	26255598	26255599	OSF.hyper_286
chr4	26255618	26255619	OSF.hyper_287
chr4	38807646	38807647	OSF.hyper_288
chr4	39567513	39567514	OSF.hyper_289
chr4	40034545	40034546	OSF.hyper_290
chr4	40923133	40923134	OSF.hyper_291
chr4	57623533	57623534	OSF.hyper_292
chr4	65640410	65640411	OSF.hyper_293
chr4	65640577	65640578	OSF.hyper_294
chr4	65640578	65640579	OSF.hyper_295
chr4	69751673	69751674	OSF.hyper_296
chr4	70411868	70411869	OSF.hyper_297
chr4	70496762	70496763	OSF.hyper_298
chr4	87886093	87886094	OSF.hyper_299
chr4	87886094	87886095	OSF.hyper_300
chr4	93839111	93839112	OSF.hyper_301
chr4	109732639	109732640	OSF.hyper_302
chr4	109927450	109927451	OSF.hyper_303
chr4	118791824	118791825	OSF.hyper_304
chr4	130013018	130013019	OSF.hyper_305
chr4	132381541	132381542	OSF.hyper_306
chr4	141895527	141895528	OSF.hyper_307
chr4	143416362	143416363	OSF.hyper_308
chr4	147255240	147255241	OSF.hyper_309
chr4	150414772	150414773	OSF.hyper_310
chr4	161022900	161022901	OSF.hyper_311
chr4	170278287	170278288	OSF.hyper_312
chr4	171043409	171043410	OSF.hyper_313
chr4	177568138	177568139	OSF.hyper_314
chr4	177568139	177568140	OSF.hyper_315
chr4	178415456	178415457	OSF.hyper_316
chr4	183643045	183643046	OSF.hyper_317
chr4	184308227	184308228	OSF.hyper_318
chr4	188106272	188106273	OSF.hyper_319
chr4	188305235	188305236	OSF.hyper_320
chr4	188305267	188305268	OSF.hyper_321
chr5	703054	703055	OSF.hyper_322
chr5	1300194	1300195	OSF.hyper_323
chr5	1566092	1566093	OSF.hyper_324
chr5	1751304	1751305	OSF.hyper_325
chr5	1826659	1826660	OSF.hyper_326
chr5	2133115	2133116	OSF.hyper_327
chr5	13244601	13244602	OSF.hyper_328
chr5	14068886	14068887	OSF.hyper_329
chr5	14205842	14205843	OSF.hyper_330
chr5	14205843	14205844	OSF.hyper_331
chr5	17098634	17098635	OSF.hyper_332
chr5	28676573	28676574	OSF.hyper_333
chr5	32587889	32587890	OSF.hyper_334
chr5	37519579	37519580	OSF.hyper_335
chr5	54482196	54482197	OSF.hyper_336
chr5	55365862	55365863	OSF.hyper_337
chr5	60338197	60338198	OSF.hyper_338
chr5	60431856	60431857	OSF.hyper_339
chr5	66149129	66149130	OSF.hyper_340
chr5	76776909	76776910	OSF.hyper_341
chr5	76936056	76936057	OSF.hyper_342
chr5	76936057	76936058	OSF.hyper_343
chr5	79549230	79549231	OSF.hyper_344
chr5	79549231	79549232	OSF.hyper_345
chr5	79784581	79784582	OSF.hyper_346
chr5	79784617	79784618	OSF.hyper_347
chr5	79784624	79784625	OSF.hyper_348
chr5	79784791	79784792	OSF.hyper_349
chr5	95752860	95752861	OSF.hyper_350
chr5	100394830	100394831	OSF.hyper_351
chr5	111532166	111532167	OSF.hyper_352
chr5	126556346	126556347	OSF.hyper_353
chr5	135174297	135174298	OSF.hyper_354
chr5	135174298	135174299	OSF.hyper_355
chr5	138327115	138327116	OSF.hyper_356
chr5	166789542	166789543	OSF.hyper_357
chr5	173412985	173412986	OSF.hyper_358
chr5	174234611	174234612	OSF.hyper_359
chr5	176716313	176716314	OSF.hyper_360
chr5	177782437	177782438	OSF.hyper_361
chr5	177782445	177782446	OSF.hyper_362
chr5	177800688	177800689	OSF.hyper_363
chr5	177800689	177800690	OSF.hyper_364
chr5	178203764	178203765	OSF.hyper_365
chr5	178820734	178820735	OSF.hyper_366
chr5	179268855	179268856	OSF.hyper_367
chr5	179336320	179336321	OSF.hyper_368
chr5	179365836	179365837	OSF.hyper_369
chr5	179687383	179687384	OSF.hyper_370
chr5	180073286	180073287	OSF.hyper_371
chr5	180125572	180125573	OSF.hyper_372
chr5	180125573	180125574	OSF.hyper_373
chr5	180615446	180615447	OSF.hyper_374
chr6	10322720	10322721	OSF.hyper_375
chr6	10376749	10376750	OSF.hyper_376
chr6	11799420	11799421	OSF.hyper_377
chr6	14949802	14949803	OSF.hyper_378
chr6	18273414	18273415	OSF.hyper_379
chr6	23855653	23855654	OSF.hyper_380
chr6	23855654	23855655	OSF.hyper_381
chr6	34786553	34786554	OSF.hyper_382
chr6	35141945	35141946	OSF.hyper_383
chr6	36941953	36941954	OSF.hyper_384
chr6	39133760	39133761	OSF.hyper_385
chr6	42020155	42020156	OSF.hyper_386
chr6	44814825	44814826	OSF.hyper_387
chr6	44814826	44814827	OSF.hyper_388
chr6	45070568	45070569	OSF.hyper_389
chr6	45070569	45070570	OSF.hyper_390
chr6	45153962	45153963	OSF.hyper_391
chr6	49526233	49526234	OSF.hyper_392
chr6	53177984	53177985	OSF.hyper_393
chr6	53501263	53501264	OSF.hyper_394
chr6	53501264	53501265	OSF.hyper_395
chr6	53900183	53900184	OSF.hyper_396
chr6	74799068	74799069	OSF.hyper_397
chr6	74799069	74799070	OSF.hyper_398
chr6	76959117	76959118	OSF.hyper_399
chr6	79555800	79555801	OSF.hyper_400
chr6	108058555	108058556	OSF.hyper_401
chr6	110496791	110496792	OSF.hyper_402
chr6	110496792	110496793	OSF.hyper_403
chr6	110956924	110956925	OSF.hyper_404
chr6	110956925	110956926	OSF.hyper_405
chr6	110973084	110973085	OSF.hyper_406
chr6	111009094	111009095	OSF.hyper_407
chr6	111009095	111009096	OSF.hyper_408
chr6	111017211	111017212	OSF.hyper_409
chr6	111017948	111017949	OSF.hyper_410
chr6	116938417	116938418	OSF.hyper_411
chr6	117377255	117377256	OSF.hyper_412
chr6	117377402	117377403	OSF.hyper_413
chr6	125770612	125770613	OSF.hyper_414
chr6	127430590	127430591	OSF.hyper_415
chr6	127430731	127430732	OSF.hyper_416
chr6	127476034	127476035	OSF.hyper_417
chr6	131824924	131824925	OSF.hyper_418
chr6	136705643	136705644	OSF.hyper_419
chr6	139959882	139959883	OSF.hyper_420
chr6	140679399	140679400	OSF.hyper_421
chr6	142991081	142991082	OSF.hyper_422
chr6	159866932	159866933	OSF.hyper_423
chr6	159866933	159866934	OSF.hyper_424
chr6	160778855	160778856	OSF.hyper_425
chr6	163080099	163080100	OSF.hyper_426
chr6	164144523	164144524	OSF.hyper_427
chr6	165368121	165368122	OSF.hyper_428
chr6	168018915	168018916	OSF.hyper_429
chr6	168729636	168729637	OSF.hyper_430
chr6	170164602	170164603	OSF.hyper_431
chr6	170267867	170267868	OSF.hyper_432
chr7	226492	226493	OSF.hyper_433
chr7	568673	568674	OSF.hyper_434
chr7	716448	716449	OSF.hyper_435
chr7	716449	716450	OSF.hyper_436
chr7	781486	781487	OSF.hyper_437
chr7	782587	782588	OSF.hyper_438
chr7	834258	834259	OSF.hyper_439
chr7	834259	834260	OSF.hyper_440
chr7	853659	853660	OSF.hyper_441
chr7	1069015	1069016	OSF.hyper_442
chr7	1116385	1116386	OSF.hyper_443
chr7	1262500	1262501	OSF.hyper_444
chr7	1315358	1315359	OSF.hyper_445
chr7	1457795	1457796	OSF.hyper_446
chr7	1544443	1544444	OSF.hyper_447
chr7	1750980	1750981	OSF.hyper_448
chr7	1750981	1750982	OSF.hyper_449
chr7	4833692	4833693	OSF.hyper_450
chr7	4833757	4833758	OSF.hyper_451
chr7	4836427	4836428	OSF.hyper_452
chr7	6561483	6561484	OSF.hyper_453
chr7	7111863	7111864	OSF.hyper_454
chr7	9822499	9822500	OSF.hyper_455
chr7	21184373	21184374	OSF.hyper_456
chr7	28016072	28016073	OSF.hyper_457
chr7	28016073	28016074	OSF.hyper_458
chr7	33924943	33924944	OSF.hyper_459
chr7	36513047	36513048	OSF.hyper_460
chr7	36513048	36513049	OSF.hyper_461
chr7	36520476	36520477	OSF.hyper_462
chr7	45083123	45083124	OSF.hyper_463
chr7	45083124	45083125	OSF.hyper_464
chr7	55257953	55257954	OSF.hyper_465
chr7	55743438	55743439	OSF.hyper_466
chr7	55772903	55772904	OSF.hyper_467
chr7	57227090	57227091	OSF.hyper_468
chr7	66102568	66102569	OSF.hyper_469
chr7	66133234	66133235	OSF.hyper_470
chr7	67353942	67353943	OSF.hyper_471
chr7	67353943	67353944	OSF.hyper_472
chr7	67378723	67378724	OSF.hyper_473
chr7	67384786	67384787	OSF.hyper_474
chr7	72347470	72347471	OSF.hyper_475
chr7	84126346	84126347	OSF.hyper_476
chr7	84126347	84126348	OSF.hyper_477
chr7	100831373	100831374	OSF.hyper_478
chr7	107585715	107585716	OSF.hyper_479
chr7	107585716	107585717	OSF.hyper_480
chr7	113594443	113594444	OSF.hyper_481
chr7	113594444	113594445	OSF.hyper_482
chr7	128527210	128527211	OSF.hyper_483
chr7	129239949	129239950	OSF.hyper_484
chr7	131738619	131738620	OSF.hyper_485
chr7	132686351	132686352	OSF.hyper_486
chr7	135524675	135524676	OSF.hyper_487
chr7	135655870	135655871	OSF.hyper_488
chr7	135655871	135655872	OSF.hyper_489
chr7	139047097	139047098	OSF.hyper_490
chr7	139047221	139047222	OSF.hyper_491
chr7	148972254	148972255	OSF.hyper_492
chr7	149032798	149032799	OSF.hyper_493
chr7	149432738	149432739	OSF.hyper_494
chr7	149802230	149802231	OSF.hyper_495
chr7	149802231	149802232	OSF.hyper_496
chr7	150371516	150371517	OSF.hyper_497
chr7	150522486	150522487	OSF.hyper_498
chr7	150522487	150522488	OSF.hyper_499
chr7	153048608	153048609	OSF.hyper_500
chr7	153150068	153150069	OSF.hyper_501
chr7	155368189	155368190	OSF.hyper_502
chr7	155368190	155368191	OSF.hyper_503
chr7	157097420	157097421	OSF.hyper_504
chr7	157098681	157098682	OSF.hyper_505
chr7	157400290	157400291	OSF.hyper_506
chr7	158246918	158246919	OSF.hyper_507
chr7	158252950	158252951	OSF.hyper_508
chr7	158253362	158253363	OSF.hyper_509
chr8	274343	274344	OSF.hyper_510
chr8	6328065	6328066	OSF.hyper_511
chr8	20447291	20447292	OSF.hyper_512
chr8	21168618	21168619	OSF.hyper_513
chr8	21317210	21317211	OSF.hyper_514
chr8	22397316	22397317	OSF.hyper_515
chr8	22397438	22397439	OSF.hyper_516
chr8	25522177	25522178	OSF.hyper_517
chr8	29515757	29515758	OSF.hyper_518
chr8	32447275	32447276	OSF.hyper_519
chr8	41581855	41581856	OSF.hyper_520
chr8	47505643	47505644	OSF.hyper_521
chr8	51519269	51519270	OSF.hyper_522
chr8	51519270	51519271	OSF.hyper_523
chr8	55445293	55445294	OSF.hyper_524
chr8	55454174	55454175	OSF.hyper_525
chr8	55454175	55454176	OSF.hyper_526
chr8	58542385	58542386	OSF.hyper_527
chr8	60337016	60337017	OSF.hyper_528
chr8	62864927	62864928	OSF.hyper_529
chr8	68292431	68292432	OSF.hyper_530
chr8	68292432	68292433	OSF.hyper_531
chr8	81140437	81140438	OSF.hyper_532
chr8	89698724	89698725	OSF.hyper_533
chr8	93038952	93038953	OSF.hyper_534
chr8	93038953	93038954	OSF.hyper_535
chr8	94524382	94524383	OSF.hyper_536
chr8	94976153	94976154	OSF.hyper_537
chr8	129106768	129106769	OSF.hyper_538
chr8	133482699	133482700	OSF.hyper_539
chr8	133482700	133482701	OSF.hyper_540
chr8	135124818	135124819	OSF.hyper_541
chr8	137897905	137897906	OSF.hyper_542
chr8	141150966	141150967	OSF.hyper_543
chr8	141737147	141737148	OSF.hyper_544
chr9	1667864	1667865	OSF.hyper_545
chr9	3991891	3991892	OSF.hyper_546
chr9	12245792	12245793	OSF.hyper_547
chr9	16901230	16901231	OSF.hyper_548
chr9	16901231	16901232	OSF.hyper_549
chr9	17354048	17354049	OSF.hyper_550
chr9	36160265	36160266	OSF.hyper_551
chr9	36160266	36160267	OSF.hyper_552
chr9	36160314	36160315	OSF.hyper_553
chr9	37396925	37396926	OSF.hyper_554
chr9	38673106	38673107	OSF.hyper_555
chr9	69987072	69987073	OSF.hyper_556
chr9	75419413	75419414	OSF.hyper_557
chr9	77657676	77657677	OSF.hyper_558
chr9	80659842	80659843	OSF.hyper_559
chr9	80659843	80659844	OSF.hyper_560
chr9	80941878	80941879	OSF.hyper_561
chr9	80941879	80941880	OSF.hyper_562
chr9	87803267	87803268	OSF.hyper_563
chr9	87859562	87859563	OSF.hyper_564
chr9	87859602	87859603	OSF.hyper_565
chr9	87859606	87859607	OSF.hyper_566
chr9	87860031	87860032	OSF.hyper_567
chr9	87860032	87860033	OSF.hyper_568
chr9	88238911	88238912	OSF.hyper_569
chr9	88238918	88238919	OSF.hyper_570
chr9	91385991	91385992	OSF.hyper_571
chr9	91385993	91385994	OSF.hyper_572
chr9	93920422	93920423	OSF.hyper_573
chr9	93921733	93921734	OSF.hyper_574
chr9	93923059	93923060	OSF.hyper_575
chr9	93923060	93923061	OSF.hyper_576
chr9	95352203	95352204	OSF.hyper_577
chr9	98854072	98854073	OSF.hyper_578
chr9	100691033	100691034	OSF.hyper_579
chr9	107621058	107621059	OSF.hyper_580
chr9	107621059	107621060	OSF.hyper_581
chr9	107793169	107793170	OSF.hyper_582
chr9	108713884	108713885	OSF.hyper_583
chr9	108713885	108713886	OSF.hyper_584
chr9	111534964	111534965	OSF.hyper_585
chr9	116854895	116854896	OSF.hyper_586
chr9	121897642	121897643	OSF.hyper_587
chr9	126148496	126148497	OSF.hyper_588
chr9	130392824	130392825	OSF.hyper_589
chr9	132743909	132743910	OSF.hyper_590
chr9	132743910	132743911	OSF.hyper_591
chr9	133206212	133206213	OSF.hyper_592
chr9	133225510	133225511	OSF.hyper_593
chr9	133590627	133590628	OSF.hyper_594
chr9	133883628	133883629	OSF.hyper_595
chr9	133941728	133941729	OSF.hyper_596
chr9	133941729	133941730	OSF.hyper_597
chr9	134235060	134235061	OSF.hyper_598
chr9	134429008	134429009	OSF.hyper_599
chr9	134495183	134495184	OSF.hyper_600
chr9	135426849	135426850	OSF.hyper_601
chr9	135948677	135948678	OSF.hyper_602
chr9	135997125	135997126	OSF.hyper_603
chr9	136038351	136038352	OSF.hyper_604
chr9	136061065	136061066	OSF.hyper_605
chr9	136542958	136542959	OSF.hyper_606
chr9	137319200	137319201	OSF.hyper_607
chr9	138077225	138077226	OSF.hyper_608
chr10	775999	776000	OSF.hyper_609
chr10	776000	776001	OSF.hyper_610
chr10	1096810	1096811	OSF.hyper_611
chr10	3202125	3202126	OSF.hyper_612
chr10	6686437	6686438	OSF.hyper_613
chr10	8528758	8528759	OSF.hyper_614
chr10	13335718	13335719	OSF.hyper_615
chr10	14992485	14992486	OSF.hyper_616
chr10	17409831	17409832	OSF.hyper_617
chr10	24543956	24543957	OSF.hyper_618
chr10	24808286	24808287	OSF.hyper_619
chr10	26176021	26176022	OSF.hyper_620
chr10	34795272	34795273	OSF.hyper_621
chr10	34795273	34795274	OSF.hyper_622
chr10	36013519	36013520	OSF.hyper_623
chr10	36013520	36013521	OSF.hyper_624
chr10	43826181	43826182	OSF.hyper_625
chr10	44479194	44479195	OSF.hyper_626
chr10	46060021	46060022	OSF.hyper_627
chr10	65050761	65050762	OSF.hyper_628
chr10	67228473	67228474	OSF.hyper_629
chr10	67228474	67228475	OSF.hyper_630
chr10	67830334	67830335	OSF.hyper_631
chr10	70625012	70625013	OSF.hyper_632
chr10	76228146	76228147	OSF.hyper_633
chr10	76228147	76228148	OSF.hyper_634
chr10	84238054	84238055	OSF.hyper_635
chr10	86510319	86510320	OSF.hyper_636
chr10	88173014	88173015	OSF.hyper_637
chr10	93615530	93615531	OSF.hyper_638
chr10	93615531	93615532	OSF.hyper_639
chr10	93704993	93704994	OSF.hyper_640
chr10	93748385	93748386	OSF.hyper_641
chr10	97579849	97579850	OSF.hyper_642
chr10	106955853	106955854	OSF.hyper_643
chr10	113529615	113529616	OSF.hyper_644
chr10	124574339	124574340	OSF.hyper_645
chr10	124669745	124669746	OSF.hyper_646
chr10	124901142	124901143	OSF.hyper_647
chr10	129612344	129612345	OSF.hyper_648
chr10	130650486	130650487	OSF.hyper_649
chr10	131238228	131238229	OSF.hyper_650
chr10	131678253	131678254	OSF.hyper_651
chr10	131725529	131725530	OSF.hyper_652
chr10	133187178	133187179	OSF.hyper_653
chr10	133199705	133199706	OSF.hyper_654
chr10	133202164	133202165	OSF.hyper_655
chr11	1241081	1241082	OSF.hyper_656
chr11	1241082	1241083	OSF.hyper_657
chr11	1280678	1280679	OSF.hyper_658
chr11	1281477	1281478	OSF.hyper_659
chr11	2517751	2517752	OSF.hyper_660
chr11	2725307	2725308	OSF.hyper_661
chr11	3151846	3151847	OSF.hyper_662
chr11	3152863	3152864	OSF.hyper_663
chr11	8336255	8336256	OSF.hyper_664
chr11	9369920	9369921	OSF.hyper_665
chr11	9395528	9395529	OSF.hyper_666
chr11	9395529	9395530	OSF.hyper_667
chr11	10375171	10375172	OSF.hyper_668
chr11	23400312	23400313	OSF.hyper_669
chr11	23941499	23941500	OSF.hyper_670
chr11	31771718	31771719	OSF.hyper_671
chr11	39734854	39734855	OSF.hyper_672
chr11	45652716	45652717	OSF.hyper_673
chr11	46875895	46875896	OSF.hyper_674
chr11	59211210	59211211	OSF.hyper_675
chr11	59211211	59211212	OSF.hyper_676
chr11	60621831	60621832	OSF.hyper_677
chr11	64118232	64118233	OSF.hyper_678
chr11	64343196	64343197	OSF.hyper_679
chr11	64347665	64347666	OSF.hyper_680
chr11	66392602	66392603	OSF.hyper_681
chr11	66392603	66392604	OSF.hyper_682
chr11	68782922	68782923	OSF.hyper_683
chr11	68782923	68782924	OSF.hyper_684
chr11	69065380	69065381	OSF.hyper_685
chr11	69395828	69395829	OSF.hyper_686
chr11	69395829	69395830	OSF.hyper_687
chr11	69434566	69434567	OSF.hyper_688
chr11	69612054	69612055	OSF.hyper_689
chr11	70457091	70457092	OSF.hyper_690
chr11	70457092	70457093	OSF.hyper_691
chr11	70605375	70605376	OSF.hyper_692
chr11	70605376	70605377	OSF.hyper_693
chr11	74424871	74424872	OSF.hyper_694
chr11	75551230	75551231	OSF.hyper_695
chr11	76149136	76149137	OSF.hyper_696
chr11	86253845	86253846	OSF.hyper_697
chr11	86879317	86879318	OSF.hyper_698
chr11	93391812	93391813	OSF.hyper_699
chr11	104212544	104212545	OSF.hyper_700
chr11	107466751	107466752	OSF.hyper_701
chr11	110146274	110146275	OSF.hyper_702
chr11	114609942	114609943	OSF.hyper_703
chr11	118658417	118658418	OSF.hyper_704
chr11	119335664	119335665	OSF.hyper_705
chr11	119335665	119335666	OSF.hyper_706
chr11	122794269	122794270	OSF.hyper_707
chr11	123502464	123502465	OSF.hyper_708
chr11	123938713	123938714	OSF.hyper_709
chr11	125194166	125194167	OSF.hyper_710
chr11	125197393	125197394	OSF.hyper_711
chr11	125948341	125948342	OSF.hyper_712
chr11	125948342	125948343	OSF.hyper_713
chr11	126328096	126328097	OSF.hyper_714
chr11	133832912	133832913	OSF.hyper_715
chr11	133832916	133832917	OSF.hyper_716
chr11	133832917	133832918	OSF.hyper_717
chr11	133832926	133832927	OSF.hyper_718
chr11	133832947	133832948	OSF.hyper_719
chr11	133832955	133832956	OSF.hyper_720
chr11	133832956	133832957	OSF.hyper_721
chr11	133833015	133833016	OSF.hyper_722
chr12	935592	935593	OSF.hyper_723
chr12	2304637	2304638	OSF.hyper_724
chr12	2304638	2304639	OSF.hyper_725
chr12	2318036	2318037	OSF.hyper_726
chr12	2855518	2855519	OSF.hyper_727
chr12	2855568	2855569	OSF.hyper_728
chr12	3082934	3082935	OSF.hyper_729
chr12	3082935	3082936	OSF.hyper_730
chr12	3118337	3118338	OSF.hyper_731
chr12	3709503	3709504	OSF.hyper_732
chr12	4886948	4886949	OSF.hyper_733
chr12	6480005	6480006	OSF.hyper_734
chr12	6522183	6522184	OSF.hyper_735
chr12	12926709	12926710	OSF.hyper_736
chr12	18227007	18227008	OSF.hyper_737
chr12	19125933	19125934	OSF.hyper_738
chr12	22835048	22835049	OSF.hyper_739
chr12	24353798	24353799	OSF.hyper_740
chr12	25039579	25039580	OSF.hyper_741
chr12	25353981	25353982	OSF.hyper_742
chr12	29171572	29171573	OSF.hyper_743
chr12	32375209	32375210	OSF.hyper_744
chr12	41322775	41322776	OSF.hyper_745
chr12	43471133	43471134	OSF.hyper_746
chr12	48520508	48520509	OSF.hyper_747
chr12	52163450	52163451	OSF.hyper_748
chr12	53238395	53238396	OSF.hyper_749
chr12	53262500	53262501	OSF.hyper_750
chr12	53349267	53349268	OSF.hyper_751
chr12	53741562	53741563	OSF.hyper_752
chr12	57173979	57173980	OSF.hyper_753
chr12	65289292	65289293	OSF.hyper_754
chr12	65289293	65289294	OSF.hyper_755
chr12	65698749	65698750	OSF.hyper_756
chr12	78804360	78804361	OSF.hyper_757
chr12	78804361	78804362	OSF.hyper_758
chr12	81650299	81650300	OSF.hyper_759
chr12	87856436	87856437	OSF.hyper_760
chr12	89913266	89913267	OSF.hyper_761
chr12	93590125	93590126	OSF.hyper_762
chr12	95101927	95101928	OSF.hyper_763
chr12	95101928	95101929	OSF.hyper_764
chr12	99778247	99778248	OSF.hyper_765
chr12	104571409	104571410	OSF.hyper_766
chr12	104705631	104705632	OSF.hyper_767
chr12	109726571	109726572	OSF.hyper_768
chr12	109726572	109726573	OSF.hyper_769
chr12	113170017	113170018	OSF.hyper_770
chr12	120626479	120626480	OSF.hyper_771
chr12	120718110	120718111	OSF.hyper_772
chr12	123194066	123194067	OSF.hyper_773
chr12	123194067	123194068	OSF.hyper_774
chr12	124964414	124964415	OSF.hyper_775
chr12	128782874	128782875	OSF.hyper_776
chr12	130460795	130460796	OSF.hyper_777
chr12	132310268	132310269	OSF.hyper_778
chr12	132548471	132548472	OSF.hyper_779
chr12	132551377	132551378	OSF.hyper_780
chr12	132551378	132551379	OSF.hyper_781
chr12	132595996	132595997	OSF.hyper_782
chr13	23364487	23364488	OSF.hyper_783
chr13	24339732	24339733	OSF.hyper_784
chr13	24339733	24339734	OSF.hyper_785
chr13	24359488	24359489	OSF.hyper_786
chr13	24359489	24359490	OSF.hyper_787
chr13	24359541	24359542	OSF.hyper_788
chr13	24359543	24359544	OSF.hyper_789
chr13	24359544	24359545	OSF.hyper_790
chr13	24359660	24359661	OSF.hyper_791
chr13	28343171	28343172	OSF.hyper_792
chr13	49601907	49601908	OSF.hyper_793
chr13	54364171	54364172	OSF.hyper_794
chr13	73315842	73315843	OSF.hyper_795
chr13	73387762	73387763	OSF.hyper_796
chr13	88224866	88224867	OSF.hyper_797
chr13	88447550	88447551	OSF.hyper_798
chr13	88447558	88447559	OSF.hyper_799
chr13	98150283	98150284	OSF.hyper_800
chr13	102854850	102854851	OSF.hyper_801
chr13	104885938	104885939	OSF.hyper_802
chr13	111540106	111540107	OSF.hyper_803
chr13	111919426	111919427	OSF.hyper_804
chr13	112984860	112984861	OSF.hyper_805
chr13	113034549	113034550	OSF.hyper_806
chr13	114143888	114143889	OSF.hyper_807
chr13	114143889	114143890	OSF.hyper_808
chr14	22991632	22991633	OSF.hyper_809
chr14	24369960	24369961	OSF.hyper_810
chr14	30755252	30755253	OSF.hyper_811
chr14	33961158	33961159	OSF.hyper_812
chr14	58447701	58447702	OSF.hyper_813
chr14	72469060	72469061	OSF.hyper_814
chr14	73514865	73514866	OSF.hyper_815
chr14	73990460	73990461	OSF.hyper_816
chr14	76734799	76734800	OSF.hyper_817
chr14	76898813	76898814	OSF.hyper_818
chr14	78021432	78021433	OSF.hyper_819
chr14	81641737	81641738	OSF.hyper_820
chr14	92120957	92120958	OSF.hyper_821
chr14	95500431	95500432	OSF.hyper_822
chr14	95627521	95627522	OSF.hyper_823
chr14	95627558	95627559	OSF.hyper_824
chr14	98403093	98403094	OSF.hyper_825
chr14	98403094	98403095	OSF.hyper_826
chr14	98899627	98899628	OSF.hyper_827
chr14	99029590	99029591	OSF.hyper_828
chr14	99029591	99029592	OSF.hyper_829
chr14	99560506	99560507	OSF.hyper_830
chr14	100075724	100075725	OSF.hyper_831
chr14	101185578	101185579	OSF.hyper_832
chr14	101185579	101185580	OSF.hyper_833
chr14	101199763	101199764	OSF.hyper_834
chr14	101227836	101227837	OSF.hyper_835
chr14	102540283	102540284	OSF.hyper_836
chr14	104269891	104269892	OSF.hyper_837
chr14	104355602	104355603	OSF.hyper_838
chr15	27102059	27102060	OSF.hyper_839
chr15	27102060	27102061	OSF.hyper_840
chr15	34593041	34593042	OSF.hyper_841
chr15	36920374	36920375	OSF.hyper_842
chr15	36920375	36920376	OSF.hyper_843
chr15	42112977	42112978	OSF.hyper_844
chr15	44142958	44142959	OSF.hyper_845
chr15	57326502	57326503	OSF.hyper_846
chr15	69087033	69087034	OSF.hyper_847
chr15	74242818	74242819	OSF.hyper_848
chr15	77861347	77861348	OSF.hyper_849
chr15	78869234	78869235	OSF.hyper_850
chr15	78932341	78932342	OSF.hyper_851
chr15	78932342	78932343	OSF.hyper_852
chr15	79451472	79451473	OSF.hyper_853
chr15	86079964	86079965	OSF.hyper_854
chr15	91883423	91883424	OSF.hyper_855
chr15	93316783	93316784	OSF.hyper_856
chr15	94317448	94317449	OSF.hyper_857
chr15	94317449	94317450	OSF.hyper_858
chr15	96235845	96235846	OSF.hyper_859
chr15	99951677	99951678	OSF.hyper_860
chr15	99951678	99951679	OSF.hyper_861
chr16	89369	89370	OSF.hyper_862
chr16	110003	110004	OSF.hyper_863
chr16	1049670	1049671	OSF.hyper_864
chr16	1049671	1049672	OSF.hyper_865
chr16	1051871	1051872	OSF.hyper_866
chr16	1140773	1140774	OSF.hyper_867
chr16	1140774	1140775	OSF.hyper_868
chr16	1215854	1215855	OSF.hyper_869
chr16	3239099	3239100	OSF.hyper_870
chr16	3958229	3958230	OSF.hyper_871
chr16	5198222	5198223	OSF.hyper_872
chr16	5198223	5198224	OSF.hyper_873
chr16	10628418	10628419	OSF.hyper_874
chr16	22964343	22964344	OSF.hyper_875
chr16	22964344	22964345	OSF.hyper_876
chr16	23344991	23344992	OSF.hyper_877
chr16	23350710	23350711	OSF.hyper_878
chr16	23459384	23459385	OSF.hyper_879
chr16	27923068	27923069	OSF.hyper_880
chr16	28259137	28259138	OSF.hyper_881
chr16	28645188	28645189	OSF.hyper_882
chr16	31393896	31393897	OSF.hyper_883
chr16	49795382	49795383	OSF.hyper_884
chr16	49795383	49795384	OSF.hyper_885
chr16	51718796	51718797	OSF.hyper_886
chr16	55980737	55980738	OSF.hyper_887
chr16	56627596	56627597	OSF.hyper_888
chr16	56950570	56950571	OSF.hyper_889
chr16	56950571	56950572	OSF.hyper_890
chr16	70470065	70470066	OSF.hyper_891
chr16	75277930	75277931	OSF.hyper_892
chr16	77200106	77200107	OSF.hyper_893
chr16	77240643	77240644	OSF.hyper_894
chr16	81162419	81162420	OSF.hyper_895
chr16	84024179	84024180	OSF.hyper_896
chr16	84049762	84049763	OSF.hyper_897
chr16	84049763	84049764	OSF.hyper_898
chr16	84616567	84616568	OSF.hyper_899
chr16	85146054	85146055	OSF.hyper_900
chr16	85146072	85146073	OSF.hyper_901
chr16	86114536	86114537	OSF.hyper_902
chr16	86190971	86190972	OSF.hyper_903
chr16	86190972	86190973	OSF.hyper_904
chr16	86594452	86594453	OSF.hyper_905
chr16	87592047	87592048	OSF.hyper_906
chr16	87638423	87638424	OSF.hyper_907
chr16	87912646	87912647	OSF.hyper_908
chr16	88491904	88491905	OSF.hyper_909
chr16	88495814	88495815	OSF.hyper_910
chr16	88734618	88734619	OSF.hyper_911
chr16	88837488	88837489	OSF.hyper_912
chr16	88837489	88837490	OSF.hyper_913
chr16	89176464	89176465	OSF.hyper_914
chr16	89629810	89629811	OSF.hyper_915
chr17	935450	935451	OSF.hyper_916
chr17	4522178	4522179	OSF.hyper_917
chr17	5757958	5757959	OSF.hyper_918
chr17	6015908	6015909	OSF.hyper_919
chr17	6667063	6667064	OSF.hyper_920
chr17	7462710	7462711	OSF.hyper_921
chr17	7643398	7643399	OSF.hyper_922
chr17	9917378	9917379	OSF.hyper_923
chr17	9917379	9917380	OSF.hyper_924
chr17	10657443	10657444	OSF.hyper_925
chr17	17501272	17501273	OSF.hyper_926
chr17	20841587	20841588	OSF.hyper_927
chr17	32282913	32282914	OSF.hyper_928
chr17	37297297	37297298	OSF.hyper_929
chr17	39415673	39415674	OSF.hyper_930
chr17	43664514	43664515	OSF.hyper_931
chr17	44128224	44128225	OSF.hyper_932
chr17	44128225	44128226	OSF.hyper_933
chr17	44838394	44838395	OSF.hyper_934
chr17	44876648	44876649	OSF.hyper_935
chr17	44876649	44876650	OSF.hyper_936
chr17	45080614	45080615	OSF.hyper_937
chr17	45201365	45201366	OSF.hyper_938
chr17	49419997	49419998	OSF.hyper_939
chr17	49419998	49419999	OSF.hyper_940
chr17	57177909	57177910	OSF.hyper_941
chr17	63949975	63949976	OSF.hyper_942
chr17	65480579	65480580	OSF.hyper_943
chr17	66252933	66252934	OSF.hyper_944
chr17	66252934	66252935	OSF.hyper_945
chr17	66253029	66253030	OSF.hyper_946
chr17	66284386	66284387	OSF.hyper_947
chr17	66399167	66399168	OSF.hyper_948
chr17	66399168	66399169	OSF.hyper_949
chr17	66786117	66786118	OSF.hyper_950
chr17	67023339	67023340	OSF.hyper_951
chr17	73369887	73369888	OSF.hyper_952
chr17	74855245	74855246	OSF.hyper_953
chr17	74864531	74864532	OSF.hyper_954
chr17	76901736	76901737	OSF.hyper_955
chr17	76904548	76904549	OSF.hyper_956
chr17	77174592	77174593	OSF.hyper_957
chr17	79422546	79422547	OSF.hyper_958
chr17	79422547	79422548	OSF.hyper_959
chr17	79723821	79723822	OSF.hyper_960
chr17	79723822	79723823	OSF.hyper_961
chr17	79725836	79725837	OSF.hyper_962
chr17	80320436	80320437	OSF.hyper_963
chr17	80334335	80334336	OSF.hyper_964
chr17	80334336	80334337	OSF.hyper_965
chr17	80349021	80349022	OSF.hyper_966
chr17	80361257	80361258	OSF.hyper_967
chr17	80948677	80948678	OSF.hyper_968
chr17	81044269	81044270	OSF.hyper_969
chr17	81044270	81044271	OSF.hyper_970
chr17	81068971	81068972	OSF.hyper_971
chr17	81071756	81071757	OSF.hyper_972
chr17	81143120	81143121	OSF.hyper_973
chr17	81325683	81325684	OSF.hyper_974
chr17	81325684	81325685	OSF.hyper_975
chr17	81325689	81325690	OSF.hyper_976
chr17	81325824	81325825	OSF.hyper_977
chr17	81325825	81325826	OSF.hyper_978
chr17	81327739	81327740	OSF.hyper_979
chr17	82082762	82082763	OSF.hyper_980
chr17	82082763	82082764	OSF.hyper_981
chr17	82095713	82095714	OSF.hyper_982
chr17	82121045	82121046	OSF.hyper_983
chr17	82396982	82396983	OSF.hyper_984
chr17	82396994	82396995	OSF.hyper_985
chr18	1427879	1427880	OSF.hyper_986
chr18	4439980	4439981	OSF.hyper_987
chr18	5540867	5540868	OSF.hyper_988
chr18	9478796	9478797	OSF.hyper_989
chr18	12957024	12957025	OSF.hyper_990
chr18	15001733	15001734	OSF.hyper_991
chr18	22607655	22607656	OSF.hyper_992
chr18	22783697	22783698	OSF.hyper_993
chr18	35844064	35844065	OSF.hyper_994
chr18	38050799	38050800	OSF.hyper_995
chr18	43429722	43429723	OSF.hyper_996
chr18	47967525	47967526	OSF.hyper_997
chr18	52856397	52856398	OSF.hyper_998
chr18	58374828	58374829	OSF.hyper_999
chr18	58374829	58374830	OSF.hyper_1000
chr18	66206513	66206514	OSF.hyper_1001
chr18	73044915	73044916	OSF.hyper_1002
chr18	76580086	76580087	OSF.hyper_1003
chr18	76580361	76580362	OSF.hyper_1004
chr18	76580362	76580363	OSF.hyper_1005
chr18	76793063	76793064	OSF.hyper_1006
chr18	77673606	77673607	OSF.hyper_1007
chr18	78892426	78892427	OSF.hyper_1008
chr18	79404384	79404385	OSF.hyper_1009
chr18	79873629	79873630	OSF.hyper_1010
chr19	418768	418769	OSF.hyper_1011
chr19	422580	422581	OSF.hyper_1012
chr19	422593	422594	OSF.hyper_1013
chr19	490082	490083	OSF.hyper_1014
chr19	653830	653831	OSF.hyper_1015
chr19	658092	658093	OSF.hyper_1016
chr19	670480	670481	OSF.hyper_1017
chr19	670617	670618	OSF.hyper_1018
chr19	670618	670619	OSF.hyper_1019
chr19	785069	785070	OSF.hyper_1020
chr19	1191612	1191613	OSF.hyper_1021
chr19	1191613	1191614	OSF.hyper_1022
chr19	1646223	1646224	OSF.hyper_1023
chr19	1945549	1945550	OSF.hyper_1024
chr19	1956035	1956036	OSF.hyper_1025
chr19	1956036	1956037	OSF.hyper_1026
chr19	2351326	2351327	OSF.hyper_1027
chr19	2449742	2449743	OSF.hyper_1028
chr19	3113178	3113179	OSF.hyper_1029
chr19	3113179	3113180	OSF.hyper_1030
chr19	3114866	3114867	OSF.hyper_1031
chr19	3125014	3125015	OSF.hyper_1032
chr19	3595924	3595925	OSF.hyper_1033
chr19	3595925	3595926	OSF.hyper_1034
chr19	3656653	3656654	OSF.hyper_1035
chr19	3659874	3659875	OSF.hyper_1036
chr19	3660945	3660946	OSF.hyper_1037
chr19	3660946	3660947	OSF.hyper_1038
chr19	3966522	3966523	OSF.hyper_1039
chr19	6507116	6507117	OSF.hyper_1040
chr19	7582823	7582824	OSF.hyper_1041
chr19	10618395	10618396	OSF.hyper_1042
chr19	13184490	13184491	OSF.hyper_1043
chr19	17343919	17343920	OSF.hyper_1044
chr19	17643508	17643509	OSF.hyper_1045
chr19	18695822	18695823	OSF.hyper_1046
chr19	19623730	19623731	OSF.hyper_1047
chr19	19632289	19632290	OSF.hyper_1048
chr19	22642084	22642085	OSF.hyper_1049
chr19	22700850	22700851	OSF.hyper_1050
chr19	29050848	29050849	OSF.hyper_1051
chr19	29050849	29050850	OSF.hyper_1052
chr19	29370176	29370177	OSF.hyper_1053
chr19	32645144	32645145	OSF.hyper_1054
chr19	32852945	32852946	OSF.hyper_1055
chr19	33900603	33900604	OSF.hyper_1056
chr19	35531739	35531740	OSF.hyper_1057
chr19	36164540	36164541	OSF.hyper_1058
chr19	38036825	38036826	OSF.hyper_1059
chr19	38063665	38063666	OSF.hyper_1060
chr19	39023739	39023740	OSF.hyper_1061
chr19	39032899	39032900	OSF.hyper_1062
chr19	39033200	39033201	OSF.hyper_1063
chr19	39033252	39033253	OSF.hyper_1064
chr19	44806266	44806267	OSF.hyper_1065
chr19	44838749	44838750	OSF.hyper_1066
chr19	45925663	45925664	OSF.hyper_1067
chr19	48053755	48053756	OSF.hyper_1068
chr19	48650105	48650106	OSF.hyper_1069
chr19	48650106	48650107	OSF.hyper_1070
chr19	48717947	48717948	OSF.hyper_1071
chr19	48717951	48717952	OSF.hyper_1072
chr19	49051803	49051804	OSF.hyper_1073
chr19	49953041	49953042	OSF.hyper_1074
chr19	49984555	49984556	OSF.hyper_1075
chr19	50217816	50217817	OSF.hyper_1076
chr19	50217817	50217818	OSF.hyper_1077
chr19	51717097	51717098	OSF.hyper_1078
chr19	53606568	53606569	OSF.hyper_1079
chr19	53606569	53606570	OSF.hyper_1080
chr19	53949958	53949959	OSF.hyper_1081
chr19	56160078	56160079	OSF.hyper_1082
chr19	56160079	56160080	OSF.hyper_1083
chr19	56210677	56210678	OSF.hyper_1084
chr19	56210678	56210679	OSF.hyper_1085
chr19	57049157	57049158	OSF.hyper_1086
chr19	58054063	58054064	OSF.hyper_1087
chr20	4039898	4039899	OSF.hyper_1088
chr20	4343931	4343932	OSF.hyper_1089
chr20	5760549	5760550	OSF.hyper_1090
chr20	5760550	5760551	OSF.hyper_1091
chr20	5795978	5795979	OSF.hyper_1092
chr20	17136784	17136785	OSF.hyper_1093
chr20	20768662	20768663	OSF.hyper_1094
chr20	20768663	20768664	OSF.hyper_1095
chr20	20805905	20805906	OSF.hyper_1096
chr20	20805957	20805958	OSF.hyper_1097
chr20	24092098	24092099	OSF.hyper_1098
chr20	34338529	34338530	OSF.hyper_1099
chr20	34338530	34338531	OSF.hyper_1100
chr20	34606994	34606995	OSF.hyper_1101
chr20	34606995	34606996	OSF.hyper_1102
chr20	34693800	34693801	OSF.hyper_1103
chr20	34693801	34693802	OSF.hyper_1104
chr20	34693933	34693934	OSF.hyper_1105
chr20	35975536	35975537	OSF.hyper_1106
chr20	35975543	35975544	OSF.hyper_1107
chr20	53659465	53659466	OSF.hyper_1108
chr20	53671070	53671071	OSF.hyper_1109
chr20	53681689	53681690	OSF.hyper_1110
chr20	53838156	53838157	OSF.hyper_1111
chr20	54142390	54142391	OSF.hyper_1112
chr20	55770287	55770288	OSF.hyper_1113
chr20	62351167	62351168	OSF.hyper_1114
chr20	62355036	62355037	OSF.hyper_1115
chr20	62496011	62496012	OSF.hyper_1116
chr20	62496012	62496013	OSF.hyper_1117
chr20	62506451	62506452	OSF.hyper_1118
chr20	62506452	62506453	OSF.hyper_1119
chr20	62507482	62507483	OSF.hyper_1120
chr20	62648627	62648628	OSF.hyper_1121
chr20	62648628	62648629	OSF.hyper_1122
chr20	62692277	62692278	OSF.hyper_1123
chr20	63105041	63105042	OSF.hyper_1124
chr20	63246605	63246606	OSF.hyper_1125
chr20	63284022	63284023	OSF.hyper_1126
chr20	63572597	63572598	OSF.hyper_1127
chr21	13380813	13380814	OSF.hyper_1128
chr21	13380814	13380815	OSF.hyper_1129
chr21	14064044	14064045	OSF.hyper_1130
chr21	31365884	31365885	OSF.hyper_1131
chr21	36475350	36475351	OSF.hyper_1132
chr21	40674914	40674915	OSF.hyper_1133
chr21	41730123	41730124	OSF.hyper_1134
chr21	42073191	42073192	OSF.hyper_1135
chr21	44259207	44259208	OSF.hyper_1136
chr21	44279896	44279897	OSF.hyper_1137
chr21	44413103	44413104	OSF.hyper_1138
chr21	44549846	44549847	OSF.hyper_1139
chr21	45390552	45390553	OSF.hyper_1140
chr21	45390553	45390554	OSF.hyper_1141
chr21	45417675	45417676	OSF.hyper_1142
chr21	46002499	46002500	OSF.hyper_1143
chr21	46393778	46393779	OSF.hyper_1144
chr21	46430264	46430265	OSF.hyper_1145
chr21	46430265	46430266	OSF.hyper_1146
chr21	46431881	46431882	OSF.hyper_1147
chr21	46433109	46433110	OSF.hyper_1148
chr21	46433110	46433111	OSF.hyper_1149
chr22	16594756	16594757	OSF.hyper_1150
chr22	16594757	16594758	OSF.hyper_1151
chr22	16962098	16962099	OSF.hyper_1152
chr22	17485544	17485545	OSF.hyper_1153
chr22	17485545	17485546	OSF.hyper_1154
chr22	17928307	17928308	OSF.hyper_1155
chr22	20649814	20649815	OSF.hyper_1156
chr22	21067170	21067171	OSF.hyper_1157
chr22	21680722	21680723	OSF.hyper_1158
chr22	23096004	23096005	OSF.hyper_1159
chr22	23160933	23160934	OSF.hyper_1160
chr22	23189845	23189846	OSF.hyper_1161
chr22	25236828	25236829	OSF.hyper_1162
chr22	26517298	26517299	OSF.hyper_1163
chr22	29514727	29514728	OSF.hyper_1164
chr22	29514728	29514729	OSF.hyper_1165
chr22	29728381	29728382	OSF.hyper_1166
chr22	31265305	31265306	OSF.hyper_1167
chr22	35353407	35353408	OSF.hyper_1168
chr22	37770265	37770266	OSF.hyper_1169
chr22	37785108	37785109	OSF.hyper_1170
chr22	37927196	37927197	OSF.hyper_1171
chr22	39397762	39397763	OSF.hyper_1172
chr22	39631515	39631516	OSF.hyper_1173
chr22	41033987	41033988	OSF.hyper_1174
chr22	42406179	42406180	OSF.hyper_1175
chr22	44604267	44604268	OSF.hyper_1176
chr22	45120882	45120883	OSF.hyper_1177
chr22	45122794	45122795	OSF.hyper_1178
chr22	45122795	45122796	OSF.hyper_1179
chr22	47112677	47112678	OSF.hyper_1180
chr22	48785719	48785720	OSF.hyper_1181
chr22	48899588	48899589	OSF.hyper_1182
chr22	49286426	49286427	OSF.hyper_1183
chr22	49685992	49685993	OSF.hyper_1184
chrX	5892533	5892534	OSF.hyper_1185
chrX	5892534	5892535	OSF.hyper_1186
chrX	6823850	6823851	OSF.hyper_1187
chrX	9894068	9894069	OSF.hyper_1188
chrX	18916233	18916234	OSF.hyper_1189
chrX	23190720	23190721	OSF.hyper_1190
chrX	29000140	29000141	OSF.hyper_1191
chrX	40206842	40206843	OSF.hyper_1192
chrX	43278470	43278471	OSF.hyper_1193
chrX	48262864	48262865	OSF.hyper_1194
chrX	48262932	48262933	OSF.hyper_1195
chrX	71872960	71872961	OSF.hyper_1196
chrX	77847528	77847529	OSF.hyper_1197
chrX	104518526	104518527	OSF.hyper_1198
chrX	104518527	104518528	OSF.hyper_1199
chrX	115191773	115191774	OSF.hyper_1200
chrX	115191774	115191775	OSF.hyper_1201
chrX	117395936	117395937	OSF.hyper_1202
chrX	117396000	117396001	OSF.hyper_1203
chrX	135464975	135464976	OSF.hyper_1204
chrX	142014184	142014185	OSF.hyper_1205
chrX	142014233	142014234	OSF.hyper_1206
chrX	153317963	153317964	OSF.hyper_1207
chrX	153317973	153317974	OSF.hyper_1208
chrX	153541966	153541967	OSF.hyper_1209
chrX	153541967	153541968	OSF.hyper_1210
chrX	153779351	153779352	OSF.hyper_1211

## Sheet: HYPO for OSF vs SSF
chr1	1177602	1177603	OSF.hypo_1
chr1	1228424	1228425	OSF.hypo_2
chr1	1293949	1293950	OSF.hypo_3
chr1	1295061	1295062	OSF.hypo_4
chr1	1327587	1327588	OSF.hypo_5
chr1	1327981	1327982	OSF.hypo_6
chr1	1327982	1327983	OSF.hypo_7
chr1	1364254	1364255	OSF.hypo_8
chr1	1379663	1379664	OSF.hypo_9
chr1	1379664	1379665	OSF.hypo_10
chr1	1755828	1755829	OSF.hypo_11
chr1	1940539	1940540	OSF.hypo_12
chr1	1940540	1940541	OSF.hypo_13
chr1	2282992	2282993	OSF.hypo_14
chr1	2282993	2282994	OSF.hypo_15
chr1	2314195	2314196	OSF.hypo_16
chr1	2440883	2440884	OSF.hypo_17
chr1	2891983	2891984	OSF.hypo_18
chr1	2891984	2891985	OSF.hypo_19
chr1	2950368	2950369	OSF.hypo_20
chr1	3195104	3195105	OSF.hypo_21
chr1	3195105	3195106	OSF.hypo_22
chr1	3292397	3292398	OSF.hypo_23
chr1	3305273	3305274	OSF.hypo_24
chr1	3769753	3769754	OSF.hypo_25
chr1	3769754	3769755	OSF.hypo_26
chr1	3866887	3866888	OSF.hypo_27
chr1	3869845	3869846	OSF.hypo_28
chr1	3869846	3869847	OSF.hypo_29
chr1	3872142	3872143	OSF.hypo_30
chr1	3904770	3904771	OSF.hypo_31
chr1	4614184	4614185	OSF.hypo_32
chr1	6523566	6523567	OSF.hypo_33
chr1	7432204	7432205	OSF.hypo_34
chr1	7432205	7432206	OSF.hypo_35
chr1	9610776	9610777	OSF.hypo_36
chr1	9610777	9610778	OSF.hypo_37
chr1	9612032	9612033	OSF.hypo_38
chr1	11358513	11358514	OSF.hypo_39
chr1	11472954	11472955	OSF.hypo_40
chr1	11472955	11472956	OSF.hypo_41
chr1	11519412	11519413	OSF.hypo_42
chr1	11519413	11519414	OSF.hypo_43
chr1	13543148	13543149	OSF.hypo_44
chr1	13630311	13630312	OSF.hypo_45
chr1	14967696	14967697	OSF.hypo_46
chr1	14967697	14967698	OSF.hypo_47
chr1	17748592	17748593	OSF.hypo_48
chr1	20617976	20617977	OSF.hypo_49
chr1	20619486	20619487	OSF.hypo_50
chr1	21358952	21358953	OSF.hypo_51
chr1	21527251	21527252	OSF.hypo_52
chr1	22794446	22794447	OSF.hypo_53
chr1	26325279	26325280	OSF.hypo_54
chr1	27929043	27929044	OSF.hypo_55
chr1	27934387	27934388	OSF.hypo_56
chr1	29188930	29188931	OSF.hypo_57
chr1	33509477	33509478	OSF.hypo_58
chr1	33509700	33509701	OSF.hypo_59
chr1	40343454	40343455	OSF.hypo_60
chr1	40343455	40343456	OSF.hypo_61
chr1	41584695	41584696	OSF.hypo_62
chr1	41584696	41584697	OSF.hypo_63
chr1	43008206	43008207	OSF.hypo_64
chr1	44463108	44463109	OSF.hypo_65
chr1	44768199	44768200	OSF.hypo_66
chr1	46815212	46815213	OSF.hypo_67
chr1	46815213	46815214	OSF.hypo_68
chr1	52660483	52660484	OSF.hypo_69
chr1	52660484	52660485	OSF.hypo_70
chr1	53071594	53071595	OSF.hypo_71
chr1	54004303	54004304	OSF.hypo_72
chr1	54867852	54867853	OSF.hypo_73
chr1	54867853	54867854	OSF.hypo_74
chr1	59472394	59472395	OSF.hypo_75
chr1	59472479	59472480	OSF.hypo_76
chr1	59473307	59473308	OSF.hypo_77
chr1	63183988	63183989	OSF.hypo_78
chr1	65773224	65773225	OSF.hypo_79
chr1	68163339	68163340	OSF.hypo_80
chr1	70601023	70601024	OSF.hypo_81
chr1	79594174	79594175	OSF.hypo_82
chr1	112745190	112745191	OSF.hypo_83
chr1	112993426	112993427	OSF.hypo_84
chr1	114242728	114242729	OSF.hypo_85
chr1	114243076	114243077	OSF.hypo_86
chr1	114243077	114243078	OSF.hypo_87
chr1	118015055	118015056	OSF.hypo_88
chr1	118015056	118015057	OSF.hypo_89
chr1	119727558	119727559	OSF.hypo_90
chr1	151643211	151643212	OSF.hypo_91
chr1	154373677	154373678	OSF.hypo_92
chr1	158199085	158199086	OSF.hypo_93
chr1	158199295	158199296	OSF.hypo_94
chr1	158252071	158252072	OSF.hypo_95
chr1	158252072	158252073	OSF.hypo_96
chr1	164891017	164891018	OSF.hypo_97
chr1	167166499	167166500	OSF.hypo_98
chr1	168125867	168125868	OSF.hypo_99
chr1	170626931	170626932	OSF.hypo_100
chr1	175128728	175128729	OSF.hypo_101
chr1	183095092	183095093	OSF.hypo_102
chr1	188161889	188161890	OSF.hypo_103
chr1	192906021	192906022	OSF.hypo_104
chr1	192906022	192906023	OSF.hypo_105
chr1	192906091	192906092	OSF.hypo_106
chr1	192906092	192906093	OSF.hypo_107
chr1	201408756	201408757	OSF.hypo_108
chr1	201408757	201408758	OSF.hypo_109
chr1	202452072	202452073	OSF.hypo_110
chr1	203781659	203781660	OSF.hypo_111
chr1	203919977	203919978	OSF.hypo_112
chr1	206659617	206659618	OSF.hypo_113
chr1	207423140	207423141	OSF.hypo_114
chr1	207423333	207423334	OSF.hypo_115
chr1	207423334	207423335	OSF.hypo_116
chr1	215044828	215044829	OSF.hypo_117
chr1	215044830	215044831	OSF.hypo_118
chr1	219613112	219613113	OSF.hypo_119
chr1	224051600	224051601	OSF.hypo_120
chr1	225764772	225764773	OSF.hypo_121
chr1	225796691	225796692	OSF.hypo_122
chr1	230174534	230174535	OSF.hypo_123
chr1	240780641	240780642	OSF.hypo_124
chr1	248847971	248847972	OSF.hypo_125
chr2	1628595	1628596	OSF.hypo_126
chr2	1709143	1709144	OSF.hypo_127
chr2	1721607	1721608	OSF.hypo_128
chr2	1721608	1721609	OSF.hypo_129
chr2	2629736	2629737	OSF.hypo_130
chr2	2629737	2629738	OSF.hypo_131
chr2	10703393	10703394	OSF.hypo_132
chr2	10754377	10754378	OSF.hypo_133
chr2	10754378	10754379	OSF.hypo_134
chr2	13776985	13776986	OSF.hypo_135
chr2	16089807	16089808	OSF.hypo_136
chr2	17865967	17865968	OSF.hypo_137
chr2	18869059	18869060	OSF.hypo_138
chr2	20811208	20811209	OSF.hypo_139
chr2	24910881	24910882	OSF.hypo_140
chr2	25534935	25534936	OSF.hypo_141
chr2	27188485	27188486	OSF.hypo_142
chr2	41677149	41677150	OSF.hypo_143
chr2	43678285	43678286	OSF.hypo_144
chr2	64181858	64181859	OSF.hypo_145
chr2	64181859	64181860	OSF.hypo_146
chr2	64332831	64332832	OSF.hypo_147
chr2	83875720	83875721	OSF.hypo_148
chr2	89977430	89977431	OSF.hypo_149
chr2	89977454	89977455	OSF.hypo_150
chr2	89977458	89977459	OSF.hypo_151
chr2	89977466	89977467	OSF.hypo_152
chr2	89977492	89977493	OSF.hypo_153
chr2	98902394	98902395	OSF.hypo_154
chr2	100781506	100781507	OSF.hypo_155
chr2	100781507	100781508	OSF.hypo_156
chr2	101651317	101651318	OSF.hypo_157
chr2	103806383	103806384	OSF.hypo_158
chr2	106643387	106643388	OSF.hypo_159
chr2	111521596	111521597	OSF.hypo_160
chr2	119465120	119465121	OSF.hypo_161
chr2	119493933	119493934	OSF.hypo_162
chr2	120220625	120220626	OSF.hypo_163
chr2	120644762	120644763	OSF.hypo_164
chr2	120811133	120811134	OSF.hypo_165
chr2	127545788	127545789	OSF.hypo_166
chr2	127545789	127545790	OSF.hypo_167
chr2	127631768	127631769	OSF.hypo_168
chr2	127631769	127631770	OSF.hypo_169
chr2	140964501	140964502	OSF.hypo_170
chr2	147279793	147279794	OSF.hypo_171
chr2	166550315	166550316	OSF.hypo_172
chr2	179700870	179700871	OSF.hypo_173
chr2	184576281	184576282	OSF.hypo_174
chr2	197697011	197697012	OSF.hypo_175
chr2	199942320	199942321	OSF.hypo_176
chr2	206039337	206039338	OSF.hypo_177
chr2	206046503	206046504	OSF.hypo_178
chr2	207841371	207841372	OSF.hypo_179
chr2	216810265	216810266	OSF.hypo_180
chr2	232892968	232892969	OSF.hypo_181
chr2	232892969	232892970	OSF.hypo_182
chr2	234964821	234964822	OSF.hypo_183
chr2	235704422	235704423	OSF.hypo_184
chr2	236897832	236897833	OSF.hypo_185
chr2	237630784	237630785	OSF.hypo_186
chr2	237643505	237643506	OSF.hypo_187
chr2	238890060	238890061	OSF.hypo_188
chr2	239303073	239303074	OSF.hypo_189
chr2	239303074	239303075	OSF.hypo_190
chr2	239328761	239328762	OSF.hypo_191
chr2	239347766	239347767	OSF.hypo_192
chr2	239347767	239347768	OSF.hypo_193
chr2	240572941	240572942	OSF.hypo_194
chr2	240572942	240572943	OSF.hypo_195
chr2	240963302	240963303	OSF.hypo_196
chr2	240967008	240967009	OSF.hypo_197
chr2	241671226	241671227	OSF.hypo_198
chr2	241713883	241713884	OSF.hypo_199
chr2	241721273	241721274	OSF.hypo_200
chr2	241767573	241767574	OSF.hypo_201
chr3	9022110	9022111	OSF.hypo_202
chr3	13325906	13325907	OSF.hypo_203
chr3	22456074	22456075	OSF.hypo_204
chr3	24097792	24097793	OSF.hypo_205
chr3	39994348	39994349	OSF.hypo_206
chr3	40615840	40615841	OSF.hypo_207
chr3	41446919	41446920	OSF.hypo_208
chr3	45346899	45346900	OSF.hypo_209
chr3	53082835	53082836	OSF.hypo_210
chr3	61726919	61726920	OSF.hypo_211
chr3	61726920	61726921	OSF.hypo_212
chr3	73384218	73384219	OSF.hypo_213
chr3	73830146	73830147	OSF.hypo_214
chr3	75707674	75707675	OSF.hypo_215
chr3	78939380	78939381	OSF.hypo_216
chr3	85133884	85133885	OSF.hypo_217
chr3	85133900	85133901	OSF.hypo_218
chr3	96071312	96071313	OSF.hypo_219
chr3	96619712	96619713	OSF.hypo_220
chr3	103232646	103232647	OSF.hypo_221
chr3	112184614	112184615	OSF.hypo_222
chr3	112184615	112184616	OSF.hypo_223
chr3	124728698	124728699	OSF.hypo_224
chr3	124728744	124728745	OSF.hypo_225
chr3	124996363	124996364	OSF.hypo_226
chr3	125082480	125082481	OSF.hypo_227
chr3	125082481	125082482	OSF.hypo_228
chr3	130028865	130028866	OSF.hypo_229
chr3	130028866	130028867	OSF.hypo_230
chr3	132295506	132295507	OSF.hypo_231
chr3	139770615	139770616	OSF.hypo_232
chr3	139770616	139770617	OSF.hypo_233
chr3	146857174	146857175	OSF.hypo_234
chr3	150276947	150276948	OSF.hypo_235
chr3	153133652	153133653	OSF.hypo_236
chr3	153179707	153179708	OSF.hypo_237
chr3	155199624	155199625	OSF.hypo_238
chr3	170198105	170198106	OSF.hypo_239
chr3	170198106	170198107	OSF.hypo_240
chr3	183472031	183472032	OSF.hypo_241
chr3	183805141	183805142	OSF.hypo_242
chr3	183805142	183805143	OSF.hypo_243
chr3	183805233	183805234	OSF.hypo_244
chr3	185698608	185698609	OSF.hypo_245
chr3	187306402	187306403	OSF.hypo_246
chr3	191125432	191125433	OSF.hypo_247
chr3	196199813	196199814	OSF.hypo_248
chr3	196199814	196199815	OSF.hypo_249
chr3	196206499	196206500	OSF.hypo_250
chr4	687553	687554	OSF.hypo_251
chr4	871439	871440	OSF.hypo_252
chr4	1210875	1210876	OSF.hypo_253
chr4	1282763	1282764	OSF.hypo_254
chr4	1522934	1522935	OSF.hypo_255
chr4	1522935	1522936	OSF.hypo_256
chr4	2069626	2069627	OSF.hypo_257
chr4	3860345	3860346	OSF.hypo_258
chr4	7426660	7426661	OSF.hypo_259
chr4	7426661	7426662	OSF.hypo_260
chr4	8778742	8778743	OSF.hypo_261
chr4	9453895	9453896	OSF.hypo_262
chr4	9698432	9698433	OSF.hypo_263
chr4	15615115	15615116	OSF.hypo_264
chr4	15615116	15615117	OSF.hypo_265
chr4	15624060	15624061	OSF.hypo_266
chr4	16062137	16062138	OSF.hypo_267
chr4	16062180	16062181	OSF.hypo_268
chr4	21146225	21146226	OSF.hypo_269
chr4	22185259	22185260	OSF.hypo_270
chr4	23647701	23647702	OSF.hypo_271
chr4	25586645	25586646	OSF.hypo_272
chr4	25725959	25725960	OSF.hypo_273
chr4	26255577	26255578	OSF.hypo_274
chr4	26255584	26255585	OSF.hypo_275
chr4	26255590	26255591	OSF.hypo_276
chr4	37229943	37229944	OSF.hypo_277
chr4	37229944	37229945	OSF.hypo_278
chr4	38807649	38807650	OSF.hypo_279
chr4	64355528	64355529	OSF.hypo_280
chr4	64670496	64670497	OSF.hypo_281
chr4	65867719	65867720	OSF.hypo_282
chr4	72765957	72765958	OSF.hypo_283
chr4	76049921	76049922	OSF.hypo_284
chr4	76490507	76490508	OSF.hypo_285
chr4	77571050	77571051	OSF.hypo_286
chr4	77571051	77571052	OSF.hypo_287
chr4	97509972	97509973	OSF.hypo_288
chr4	99086720	99086721	OSF.hypo_289
chr4	99654554	99654555	OSF.hypo_290
chr4	99654555	99654556	OSF.hypo_291
chr4	103594334	103594335	OSF.hypo_292
chr4	105365308	105365309	OSF.hypo_293
chr4	109679411	109679412	OSF.hypo_294
chr4	109679412	109679413	OSF.hypo_295
chr4	118977122	118977123	OSF.hypo_296
chr4	118977123	118977124	OSF.hypo_297
chr4	118977127	118977128	OSF.hypo_298
chr4	118977128	118977129	OSF.hypo_299
chr4	119868756	119868757	OSF.hypo_300
chr4	125565140	125565141	OSF.hypo_301
chr4	152075013	152075014	OSF.hypo_302
chr4	153381142	153381143	OSF.hypo_303
chr4	160574283	160574284	OSF.hypo_304
chr4	165369574	165369575	OSF.hypo_305
chr4	168828035	168828036	OSF.hypo_306
chr4	177227717	177227718	OSF.hypo_307
chr4	187919696	187919697	OSF.hypo_308
chr4	188084471	188084472	OSF.hypo_309
chr4	189170124	189170125	OSF.hypo_310
chr5	1553124	1553125	OSF.hypo_311
chr5	2186293	2186294	OSF.hypo_312
chr5	2261164	2261165	OSF.hypo_313
chr5	2261165	2261166	OSF.hypo_314
chr5	2576921	2576922	OSF.hypo_315
chr5	2777197	2777198	OSF.hypo_316
chr5	3150110	3150111	OSF.hypo_317
chr5	3336876	3336877	OSF.hypo_318
chr5	4023201	4023202	OSF.hypo_319
chr5	16679805	16679806	OSF.hypo_320
chr5	17239335	17239336	OSF.hypo_321
chr5	17782634	17782635	OSF.hypo_322
chr5	26228133	26228134	OSF.hypo_323
chr5	27493487	27493488	OSF.hypo_324
chr5	27493488	27493489	OSF.hypo_325
chr5	31970147	31970148	OSF.hypo_326
chr5	35045988	35045989	OSF.hypo_327
chr5	54381026	54381027	OSF.hypo_328
chr5	124907981	124907982	OSF.hypo_329
chr5	131351445	131351446	OSF.hypo_330
chr5	132799167	132799168	OSF.hypo_331
chr5	151190392	151190393	OSF.hypo_332
chr5	158582222	158582223	OSF.hypo_333
chr5	168537729	168537730	OSF.hypo_334
chr5	168558453	168558454	OSF.hypo_335
chr5	168558454	168558455	OSF.hypo_336
chr5	170245505	170245506	OSF.hypo_337
chr5	171545994	171545995	OSF.hypo_338
chr5	171545995	171545996	OSF.hypo_339
chr5	174526421	174526422	OSF.hypo_340
chr5	174983844	174983845	OSF.hypo_341
chr5	175061953	175061954	OSF.hypo_342
chr5	176173584	176173585	OSF.hypo_343
chr5	178347749	178347750	OSF.hypo_344
chr5	178350453	178350454	OSF.hypo_345
chr5	180432415	180432416	OSF.hypo_346
chr5	181243756	181243757	OSF.hypo_347
chr5	181243779	181243780	OSF.hypo_348
chr5	181243834	181243835	OSF.hypo_349
chr6	3691107	3691108	OSF.hypo_350
chr6	3691108	3691109	OSF.hypo_351
chr6	3759056	3759057	OSF.hypo_352
chr6	3759057	3759058	OSF.hypo_353
chr6	10376837	10376838	OSF.hypo_354
chr6	11355912	11355913	OSF.hypo_355
chr6	14949775	14949776	OSF.hypo_356
chr6	21092133	21092134	OSF.hypo_357
chr6	22792195	22792196	OSF.hypo_358
chr6	22792196	22792197	OSF.hypo_359
chr6	34038844	34038845	OSF.hypo_360
chr6	34038845	34038846	OSF.hypo_361
chr6	34038992	34038993	OSF.hypo_362
chr6	35292727	35292728	OSF.hypo_363
chr6	35292754	35292755	OSF.hypo_364
chr6	39073934	39073935	OSF.hypo_365
chr6	39073935	39073936	OSF.hypo_366
chr6	39533400	39533401	OSF.hypo_367
chr6	39533401	39533402	OSF.hypo_368
chr6	40273155	40273156	OSF.hypo_369
chr6	44033293	44033294	OSF.hypo_370
chr6	44213578	44213579	OSF.hypo_371
chr6	58257816	58257817	OSF.hypo_372
chr6	63625921	63625922	OSF.hypo_373
chr6	73334521	73334522	OSF.hypo_374
chr6	92351178	92351179	OSF.hypo_375
chr6	95758597	95758598	OSF.hypo_376
chr6	107011798	107011799	OSF.hypo_377
chr6	107057481	107057482	OSF.hypo_378
chr6	107070191	107070192	OSF.hypo_379
chr6	109251096	109251097	OSF.hypo_380
chr6	110318373	110318374	OSF.hypo_381
chr6	110318374	110318375	OSF.hypo_382
chr6	117101522	117101523	OSF.hypo_383
chr6	117500683	117500684	OSF.hypo_384
chr6	121460750	121460751	OSF.hypo_385
chr6	124581230	124581231	OSF.hypo_386
chr6	125309889	125309890	OSF.hypo_387
chr6	125779051	125779052	OSF.hypo_388
chr6	141176271	141176272	OSF.hypo_389
chr6	141176272	141176273	OSF.hypo_390
chr6	141176292	141176293	OSF.hypo_391
chr6	141176293	141176294	OSF.hypo_392
chr6	141417028	141417029	OSF.hypo_393
chr6	141417029	141417030	OSF.hypo_394
chr6	143290441	143290442	OSF.hypo_395
chr6	148267439	148267440	OSF.hypo_396
chr6	148698660	148698661	OSF.hypo_397
chr6	157511646	157511647	OSF.hypo_398
chr6	157517436	157517437	OSF.hypo_399
chr6	159732560	159732561	OSF.hypo_400
chr6	166507080	166507081	OSF.hypo_401
chr6	167520056	167520057	OSF.hypo_402
chr6	167551936	167551937	OSF.hypo_403
chr6	167649302	167649303	OSF.hypo_404
chr6	170134456	170134457	OSF.hypo_405
chr6	170165634	170165635	OSF.hypo_406
chr6	170241980	170241981	OSF.hypo_407
chr7	235033	235034	OSF.hypo_408
chr7	235661	235662	OSF.hypo_409
chr7	249904	249905	OSF.hypo_410
chr7	249905	249906	OSF.hypo_411
chr7	250298	250299	OSF.hypo_412
chr7	250299	250300	OSF.hypo_413
chr7	251973	251974	OSF.hypo_414
chr7	743120	743121	OSF.hypo_415
chr7	768144	768145	OSF.hypo_416
chr7	1748206	1748207	OSF.hypo_417
chr7	1748207	1748208	OSF.hypo_418
chr7	2601186	2601187	OSF.hypo_419
chr7	2605891	2605892	OSF.hypo_420
chr7	2605892	2605893	OSF.hypo_421
chr7	4317894	4317895	OSF.hypo_422
chr7	4559372	4559373	OSF.hypo_423
chr7	5387886	5387887	OSF.hypo_424
chr7	6648120	6648121	OSF.hypo_425
chr7	6800245	6800246	OSF.hypo_426
chr7	6873066	6873067	OSF.hypo_427
chr7	13233763	13233764	OSF.hypo_428
chr7	16605832	16605833	OSF.hypo_429
chr7	20942031	20942032	OSF.hypo_430
chr7	20942032	20942033	OSF.hypo_431
chr7	21461381	21461382	OSF.hypo_432
chr7	23388128	23388129	OSF.hypo_433
chr7	25035183	25035184	OSF.hypo_434
chr7	25035184	25035185	OSF.hypo_435
chr7	32541000	32541001	OSF.hypo_436
chr7	35065450	35065451	OSF.hypo_437
chr7	39603389	39603390	OSF.hypo_438
chr7	39740618	39740619	OSF.hypo_439
chr7	47707231	47707232	OSF.hypo_440
chr7	51563189	51563190	OSF.hypo_441
chr7	51563190	51563191	OSF.hypo_442
chr7	55343095	55343096	OSF.hypo_443
chr7	55344362	55344363	OSF.hypo_444
chr7	55344485	55344486	OSF.hypo_445
chr7	55344486	55344487	OSF.hypo_446
chr7	55402822	55402823	OSF.hypo_447
chr7	55426933	55426934	OSF.hypo_448
chr7	55426934	55426935	OSF.hypo_449
chr7	55473097	55473098	OSF.hypo_450
chr7	65256781	65256782	OSF.hypo_451
chr7	66387212	66387213	OSF.hypo_452
chr7	68477594	68477595	OSF.hypo_453
chr7	70736852	70736853	OSF.hypo_454
chr7	73364451	73364452	OSF.hypo_455
chr7	77005689	77005690	OSF.hypo_456
chr7	88870341	88870342	OSF.hypo_457
chr7	92545098	92545099	OSF.hypo_458
chr7	99167513	99167514	OSF.hypo_459
chr7	99167514	99167515	OSF.hypo_460
chr7	99180058	99180059	OSF.hypo_461
chr7	100203335	100203336	OSF.hypo_462
chr7	100749436	100749437	OSF.hypo_463
chr7	101699809	101699810	OSF.hypo_464
chr7	101716909	101716910	OSF.hypo_465
chr7	102214863	102214864	OSF.hypo_466
chr7	102214864	102214865	OSF.hypo_467
chr7	102284311	102284312	OSF.hypo_468
chr7	105520180	105520181	OSF.hypo_469
chr7	124787281	124787282	OSF.hypo_470
chr7	126614065	126614066	OSF.hypo_471
chr7	128859024	128859025	OSF.hypo_472
chr7	128859025	128859026	OSF.hypo_473
chr7	135524663	135524664	OSF.hypo_474
chr7	135551542	135551543	OSF.hypo_475
chr7	139851044	139851045	OSF.hypo_476
chr7	140174032	140174033	OSF.hypo_477
chr7	140329820	140329821	OSF.hypo_478
chr7	140759543	140759544	OSF.hypo_479
chr7	144930204	144930205	OSF.hypo_480
chr7	145146407	145146408	OSF.hypo_481
chr7	149731630	149731631	OSF.hypo_482
chr7	149731631	149731632	OSF.hypo_483
chr7	149752439	149752440	OSF.hypo_484
chr7	151991281	151991282	OSF.hypo_485
chr7	151991282	151991283	OSF.hypo_486
chr7	152484778	152484779	OSF.hypo_487
chr7	154873443	154873444	OSF.hypo_488
chr7	154909643	154909644	OSF.hypo_489
chr7	156709966	156709967	OSF.hypo_490
chr7	157245863	157245864	OSF.hypo_491
chr7	157280580	157280581	OSF.hypo_492
chr7	157468433	157468434	OSF.hypo_493
chr7	157468434	157468435	OSF.hypo_494
chr7	158247004	158247005	OSF.hypo_495
chr7	158747584	158747585	OSF.hypo_496
chr7	159032330	159032331	OSF.hypo_497
chr8	75670	75671	OSF.hypo_498
chr8	94712	94713	OSF.hypo_499
chr8	287979	287980	OSF.hypo_500
chr8	347336	347337	OSF.hypo_501
chr8	2878792	2878793	OSF.hypo_502
chr8	4041219	4041220	OSF.hypo_503
chr8	4041309	4041310	OSF.hypo_504
chr8	4584321	4584322	OSF.hypo_505
chr8	5793731	5793732	OSF.hypo_506
chr8	6289970	6289971	OSF.hypo_507
chr8	6352234	6352235	OSF.hypo_508
chr8	15206668	15206669	OSF.hypo_509
chr8	23124599	23124600	OSF.hypo_510
chr8	26546690	26546691	OSF.hypo_511
chr8	26546691	26546692	OSF.hypo_512
chr8	28044282	28044283	OSF.hypo_513
chr8	48622186	48622187	OSF.hypo_514
chr8	48622796	48622797	OSF.hypo_515
chr8	49725283	49725284	OSF.hypo_516
chr8	55498432	55498433	OSF.hypo_517
chr8	57363685	57363686	OSF.hypo_518
chr8	60928952	60928953	OSF.hypo_519
chr8	70291821	70291822	OSF.hypo_520
chr8	70291822	70291823	OSF.hypo_521
chr8	81880706	81880707	OSF.hypo_522
chr8	86694719	86694720	OSF.hypo_523
chr8	88386920	88386921	OSF.hypo_524
chr8	88386972	88386973	OSF.hypo_525
chr8	88386976	88386977	OSF.hypo_526
chr8	94566199	94566200	OSF.hypo_527
chr8	102583245	102583246	OSF.hypo_528
chr8	116297043	116297044	OSF.hypo_529
chr8	120002429	120002430	OSF.hypo_530
chr8	126995083	126995084	OSF.hypo_531
chr8	126995084	126995085	OSF.hypo_532
chr8	137307955	137307956	OSF.hypo_533
chr8	137755266	137755267	OSF.hypo_534
chr8	141190633	141190634	OSF.hypo_535
chr8	141623530	141623531	OSF.hypo_536
chr8	141623531	141623532	OSF.hypo_537
chr8	141724584	141724585	OSF.hypo_538
chr8	142017087	142017088	OSF.hypo_539
chr8	142017088	142017089	OSF.hypo_540
chr8	142061274	142061275	OSF.hypo_541
chr8	144254986	144254987	OSF.hypo_542
chr8	144273005	144273006	OSF.hypo_543
chr8	144301595	144301596	OSF.hypo_544
chr8	144429395	144429396	OSF.hypo_545
chr8	144432988	144432989	OSF.hypo_546
chr8	144455435	144455436	OSF.hypo_547
chr9	728297	728298	OSF.hypo_548
chr9	793459	793460	OSF.hypo_549
chr9	1812828	1812829	OSF.hypo_550
chr9	2130030	2130031	OSF.hypo_551
chr9	15062251	15062252	OSF.hypo_552
chr9	15062336	15062337	OSF.hypo_553
chr9	61976590	61976591	OSF.hypo_554
chr9	69088582	69088583	OSF.hypo_555
chr9	69088583	69088584	OSF.hypo_556
chr9	71484350	71484351	OSF.hypo_557
chr9	83093477	83093478	OSF.hypo_558
chr9	88236919	88236920	OSF.hypo_559
chr9	92675728	92675729	OSF.hypo_560
chr9	96749468	96749469	OSF.hypo_561
chr9	102372134	102372135	OSF.hypo_562
chr9	102372135	102372136	OSF.hypo_563
chr9	109112805	109112806	OSF.hypo_564
chr9	109903298	109903299	OSF.hypo_565
chr9	112534796	112534797	OSF.hypo_566
chr9	113294725	113294726	OSF.hypo_567
chr9	118964456	118964457	OSF.hypo_568
chr9	121315009	121315010	OSF.hypo_569
chr9	121315010	121315011	OSF.hypo_570
chr9	122227448	122227449	OSF.hypo_571
chr9	124854043	124854044	OSF.hypo_572
chr9	125390821	125390822	OSF.hypo_573
chr9	126172675	126172676	OSF.hypo_574
chr9	126172676	126172677	OSF.hypo_575
chr9	127759710	127759711	OSF.hypo_576
chr9	127942842	127942843	OSF.hypo_577
chr9	128546298	128546299	OSF.hypo_578
chr9	128546299	128546300	OSF.hypo_579
chr9	129246433	129246434	OSF.hypo_580
chr9	133881082	133881083	OSF.hypo_581
chr9	133903730	133903731	OSF.hypo_582
chr9	133953296	133953297	OSF.hypo_583
chr9	134129924	134129925	OSF.hypo_584
chr9	134810363	134810364	OSF.hypo_585
chr9	134815988	134815989	OSF.hypo_586
chr9	135561795	135561796	OSF.hypo_587
chr9	135561796	135561797	OSF.hypo_588
chr9	135661916	135661917	OSF.hypo_589
chr9	135745594	135745595	OSF.hypo_590
chr9	135988896	135988897	OSF.hypo_591
chr9	135988897	135988898	OSF.hypo_592
chr9	136721436	136721437	OSF.hypo_593
chr10	386030	386031	OSF.hypo_594
chr10	997530	997531	OSF.hypo_595
chr10	2248050	2248051	OSF.hypo_596
chr10	2815520	2815521	OSF.hypo_597
chr10	3202805	3202806	OSF.hypo_598
chr10	3202806	3202807	OSF.hypo_599
chr10	6002005	6002006	OSF.hypo_600
chr10	6686348	6686349	OSF.hypo_601
chr10	9184459	9184460	OSF.hypo_602
chr10	12285840	12285841	OSF.hypo_603
chr10	14096970	14096971	OSF.hypo_604
chr10	14231537	14231538	OSF.hypo_605
chr10	16884234	16884235	OSF.hypo_606
chr10	19141900	19141901	OSF.hypo_607
chr10	23410450	23410451	OSF.hypo_608
chr10	24227823	24227824	OSF.hypo_609
chr10	24227824	24227825	OSF.hypo_610
chr10	30246444	30246445	OSF.hypo_611
chr10	32012332	32012333	OSF.hypo_612
chr10	39451751	39451752	OSF.hypo_613
chr10	44357565	44357566	OSF.hypo_614
chr10	44357566	44357567	OSF.hypo_615
chr10	50350719	50350720	OSF.hypo_616
chr10	57591491	57591492	OSF.hypo_617
chr10	57591536	57591537	OSF.hypo_618
chr10	65662381	65662382	OSF.hypo_619
chr10	69714111	69714112	OSF.hypo_620
chr10	81521158	81521159	OSF.hypo_621
chr10	84138698	84138699	OSF.hypo_622
chr10	84138699	84138700	OSF.hypo_623
chr10	84739318	84739319	OSF.hypo_624
chr10	86510028	86510029	OSF.hypo_625
chr10	86510029	86510030	OSF.hypo_626
chr10	86582971	86582972	OSF.hypo_627
chr10	106928104	106928105	OSF.hypo_628
chr10	110519029	110519030	OSF.hypo_629
chr10	110736941	110736942	OSF.hypo_630
chr10	113852119	113852120	OSF.hypo_631
chr10	115429864	115429865	OSF.hypo_632
chr10	119179560	119179561	OSF.hypo_633
chr10	122108170	122108171	OSF.hypo_634
chr10	123568515	123568516	OSF.hypo_635
chr10	123568516	123568517	OSF.hypo_636
chr10	124601992	124601993	OSF.hypo_637
chr10	124901087	124901088	OSF.hypo_638
chr10	126855795	126855796	OSF.hypo_639
chr10	126894088	126894089	OSF.hypo_640
chr10	126894089	126894090	OSF.hypo_641
chr10	129348476	129348477	OSF.hypo_642
chr10	129348477	129348478	OSF.hypo_643
chr10	129510992	129510993	OSF.hypo_644
chr10	129691133	129691134	OSF.hypo_645
chr10	129691134	129691135	OSF.hypo_646
chr10	131956064	131956065	OSF.hypo_647
chr11	790761	790762	OSF.hypo_648
chr11	1229258	1229259	OSF.hypo_649
chr11	1229259	1229260	OSF.hypo_650
chr11	1229466	1229467	OSF.hypo_651
chr11	1229467	1229468	OSF.hypo_652
chr11	1246332	1246333	OSF.hypo_653
chr11	1246333	1246334	OSF.hypo_654
chr11	1248605	1248606	OSF.hypo_655
chr11	1250199	1250200	OSF.hypo_656
chr11	1250200	1250201	OSF.hypo_657
chr11	1250278	1250279	OSF.hypo_658
chr11	1347344	1347345	OSF.hypo_659
chr11	1808425	1808426	OSF.hypo_660
chr11	1854956	1854957	OSF.hypo_661
chr11	3232802	3232803	OSF.hypo_662
chr11	5931500	5931501	OSF.hypo_663
chr11	6605942	6605943	OSF.hypo_664
chr11	9391128	9391129	OSF.hypo_665
chr11	12835518	12835519	OSF.hypo_666
chr11	14077728	14077729	OSF.hypo_667
chr11	17269726	17269727	OSF.hypo_668
chr11	23400325	23400326	OSF.hypo_669
chr11	33065552	33065553	OSF.hypo_670
chr11	39292011	39292012	OSF.hypo_671
chr11	39292012	39292013	OSF.hypo_672
chr11	39315181	39315182	OSF.hypo_673
chr11	41811249	41811250	OSF.hypo_674
chr11	47882534	47882535	OSF.hypo_675
chr11	48432125	48432126	OSF.hypo_676
chr11	61779765	61779766	OSF.hypo_677
chr11	61779766	61779767	OSF.hypo_678
chr11	62611187	62611188	OSF.hypo_679
chr11	63585181	63585182	OSF.hypo_680
chr11	64081857	64081858	OSF.hypo_681
chr11	64081858	64081859	OSF.hypo_682
chr11	64508194	64508195	OSF.hypo_683
chr11	65725642	65725643	OSF.hypo_684
chr11	66231461	66231462	OSF.hypo_685
chr11	66332517	66332518	OSF.hypo_686
chr11	66488262	66488263	OSF.hypo_687
chr11	66510138	66510139	OSF.hypo_688
chr11	66515787	66515788	OSF.hypo_689
chr11	69103406	69103407	OSF.hypo_690
chr11	69270764	69270765	OSF.hypo_691
chr11	69826854	69826855	OSF.hypo_692
chr11	69961870	69961871	OSF.hypo_693
chr11	70065932	70065933	OSF.hypo_694
chr11	70457014	70457015	OSF.hypo_695
chr11	70457015	70457016	OSF.hypo_696
chr11	70460636	70460637	OSF.hypo_697
chr11	70579738	70579739	OSF.hypo_698
chr11	70645320	70645321	OSF.hypo_699
chr11	70720853	70720854	OSF.hypo_700
chr11	70733114	70733115	OSF.hypo_701
chr11	70733115	70733116	OSF.hypo_702
chr11	71435530	71435531	OSF.hypo_703
chr11	71459772	71459773	OSF.hypo_704
chr11	71459957	71459958	OSF.hypo_705
chr11	71783157	71783158	OSF.hypo_706
chr11	74328406	74328407	OSF.hypo_707
chr11	75824915	75824916	OSF.hypo_708
chr11	77933680	77933681	OSF.hypo_709
chr11	77933681	77933682	OSF.hypo_710
chr11	77975728	77975729	OSF.hypo_711
chr11	77975729	77975730	OSF.hypo_712
chr11	78209516	78209517	OSF.hypo_713
chr11	78310284	78310285	OSF.hypo_714
chr11	82689672	82689673	OSF.hypo_715
chr11	95482164	95482165	OSF.hypo_716
chr11	96232763	96232764	OSF.hypo_717
chr11	98164975	98164976	OSF.hypo_718
chr11	98525438	98525439	OSF.hypo_719
chr11	98525661	98525662	OSF.hypo_720
chr11	102472944	102472945	OSF.hypo_721
chr11	105565218	105565219	OSF.hypo_722
chr11	107273020	107273021	OSF.hypo_723
chr11	111918993	111918994	OSF.hypo_724
chr11	114210194	114210195	OSF.hypo_725
chr11	117859114	117859115	OSF.hypo_726
chr11	119323325	119323326	OSF.hypo_727
chr11	119323326	119323327	OSF.hypo_728
chr11	119703899	119703900	OSF.hypo_729
chr11	120552860	120552861	OSF.hypo_730
chr11	120552892	120552893	OSF.hypo_731
chr11	121639896	121639897	OSF.hypo_732
chr11	127898610	127898611	OSF.hypo_733
chr11	127898611	127898612	OSF.hypo_734
chr11	131165263	131165264	OSF.hypo_735
chr11	134290161	134290162	OSF.hypo_736
chr11	134338245	134338246	OSF.hypo_737
chr12	757857	757858	OSF.hypo_738
chr12	2097804	2097805	OSF.hypo_739
chr12	3321392	3321393	OSF.hypo_740
chr12	4333492	4333493	OSF.hypo_741
chr12	4761196	4761197	OSF.hypo_742
chr12	4881056	4881057	OSF.hypo_743
chr12	5235270	5235271	OSF.hypo_744
chr12	6655193	6655194	OSF.hypo_745
chr12	11547410	11547411	OSF.hypo_746
chr12	11547462	11547463	OSF.hypo_747
chr12	11547484	11547485	OSF.hypo_748
chr12	11547486	11547487	OSF.hypo_749
chr12	11547498	11547499	OSF.hypo_750
chr12	11547511	11547512	OSF.hypo_751
chr12	11547512	11547513	OSF.hypo_752
chr12	11547538	11547539	OSF.hypo_753
chr12	11547566	11547567	OSF.hypo_754
chr12	11547567	11547568	OSF.hypo_755
chr12	11547573	11547574	OSF.hypo_756
chr12	11547574	11547575	OSF.hypo_757
chr12	11547588	11547589	OSF.hypo_758
chr12	11547589	11547590	OSF.hypo_759
chr12	11547590	11547591	OSF.hypo_760
chr12	11547606	11547607	OSF.hypo_761
chr12	11547607	11547608	OSF.hypo_762
chr12	11547638	11547639	OSF.hypo_763
chr12	11547639	11547640	OSF.hypo_764
chr12	11547645	11547646	OSF.hypo_765
chr12	14441806	14441807	OSF.hypo_766
chr12	22694642	22694643	OSF.hypo_767
chr12	30059831	30059832	OSF.hypo_768
chr12	31422384	31422385	OSF.hypo_769
chr12	31462725	31462726	OSF.hypo_770
chr12	31822225	31822226	OSF.hypo_771
chr12	31822272	31822273	OSF.hypo_772
chr12	45516009	45516010	OSF.hypo_773
chr12	45516054	45516055	OSF.hypo_774
chr12	45516072	45516073	OSF.hypo_775
chr12	48913742	48913743	OSF.hypo_776
chr12	52093176	52093177	OSF.hypo_777
chr12	52988363	52988364	OSF.hypo_778
chr12	56879081	56879082	OSF.hypo_779
chr12	57199317	57199318	OSF.hypo_780
chr12	57199318	57199319	OSF.hypo_781
chr12	63690236	63690237	OSF.hypo_782
chr12	63690237	63690238	OSF.hypo_783
chr12	64320158	64320159	OSF.hypo_784
chr12	68991802	68991803	OSF.hypo_785
chr12	69412477	69412478	OSF.hypo_786
chr12	69700717	69700718	OSF.hypo_787
chr12	78804619	78804620	OSF.hypo_788
chr12	78804620	78804621	OSF.hypo_789
chr12	78842748	78842749	OSF.hypo_790
chr12	87330070	87330071	OSF.hypo_791
chr12	95019032	95019033	OSF.hypo_792
chr12	95602693	95602694	OSF.hypo_793
chr12	95602749	95602750	OSF.hypo_794
chr12	96291444	96291445	OSF.hypo_795
chr12	104228194	104228195	OSF.hypo_796
chr12	108777148	108777149	OSF.hypo_797
chr12	108911584	108911585	OSF.hypo_798
chr12	109405465	109405466	OSF.hypo_799
chr12	110956840	110956841	OSF.hypo_800
chr12	112016807	112016808	OSF.hypo_801
chr12	112964492	112964493	OSF.hypo_802
chr12	114730635	114730636	OSF.hypo_803
chr12	121444044	121444045	OSF.hypo_804
chr12	121444045	121444046	OSF.hypo_805
chr12	121453894	121453895	OSF.hypo_806
chr12	122941029	122941030	OSF.hypo_807
chr12	123275745	123275746	OSF.hypo_808
chr12	124109694	124109695	OSF.hypo_809
chr12	124954619	124954620	OSF.hypo_810
chr12	125252381	125252382	OSF.hypo_811
chr12	128946624	128946625	OSF.hypo_812
chr12	129310859	129310860	OSF.hypo_813
chr12	130626731	130626732	OSF.hypo_814
chr12	130626919	130626920	OSF.hypo_815
chr12	130637709	130637710	OSF.hypo_816
chr12	130674810	130674811	OSF.hypo_817
chr12	131346601	131346602	OSF.hypo_818
chr12	131346615	131346616	OSF.hypo_819
chr12	132380166	132380167	OSF.hypo_820
chr12	132991412	132991413	OSF.hypo_821
chr13	19180697	19180698	OSF.hypo_822
chr13	20988808	20988809	OSF.hypo_823
chr13	20988809	20988810	OSF.hypo_824
chr13	21002204	21002205	OSF.hypo_825
chr13	21002205	21002206	OSF.hypo_826
chr13	21652237	21652238	OSF.hypo_827
chr13	23361035	23361036	OSF.hypo_828
chr13	23590577	23590578	OSF.hypo_829
chr13	24661463	24661464	OSF.hypo_830
chr13	28527263	28527264	OSF.hypo_831
chr13	29340063	29340064	OSF.hypo_832
chr13	29340065	29340066	OSF.hypo_833
chr13	45345379	45345380	OSF.hypo_834
chr13	58714425	58714426	OSF.hypo_835
chr13	59248096	59248097	OSF.hypo_836
chr13	78267917	78267918	OSF.hypo_837
chr13	80557839	80557840	OSF.hypo_838
chr13	80557840	80557841	OSF.hypo_839
chr13	80918912	80918913	OSF.hypo_840
chr13	82892545	82892546	OSF.hypo_841
chr13	90214074	90214075	OSF.hypo_842
chr13	100444543	100444544	OSF.hypo_843
chr13	107896807	107896808	OSF.hypo_844
chr13	111299594	111299595	OSF.hypo_845
chr13	111299595	111299596	OSF.hypo_846
chr13	111314851	111314852	OSF.hypo_847
chr13	111314852	111314853	OSF.hypo_848
chr13	111586447	111586448	OSF.hypo_849
chr13	111612567	111612568	OSF.hypo_850
chr13	111948157	111948158	OSF.hypo_851
chr13	111948280	111948281	OSF.hypo_852
chr13	112721888	112721889	OSF.hypo_853
chr13	112846894	112846895	OSF.hypo_854
chr13	113403018	113403019	OSF.hypo_855
chr13	113654911	113654912	OSF.hypo_856
chr13	113839969	113839970	OSF.hypo_857
chr13	114009657	114009658	OSF.hypo_858
chr13	114009658	114009659	OSF.hypo_859
chr13	114030308	114030309	OSF.hypo_860
chr14	21548082	21548083	OSF.hypo_861
chr14	21550463	21550464	OSF.hypo_862
chr14	21550469	21550470	OSF.hypo_863
chr14	22843510	22843511	OSF.hypo_864
chr14	23261704	23261705	OSF.hypo_865
chr14	29483429	29483430	OSF.hypo_866
chr14	34644121	34644122	OSF.hypo_867
chr14	34644141	34644142	OSF.hypo_868
chr14	46663589	46663590	OSF.hypo_869
chr14	48262948	48262949	OSF.hypo_870
chr14	50273887	50273888	OSF.hypo_871
chr14	50323331	50323332	OSF.hypo_872
chr14	50895691	50895692	OSF.hypo_873
chr14	52675213	52675214	OSF.hypo_874
chr14	55456615	55456616	OSF.hypo_875
chr14	55456616	55456617	OSF.hypo_876
chr14	63003811	63003812	OSF.hypo_877
chr14	72236846	72236847	OSF.hypo_878
chr14	75061876	75061877	OSF.hypo_879
chr14	75929744	75929745	OSF.hypo_880
chr14	76461872	76461873	OSF.hypo_881
chr14	77279967	77279968	OSF.hypo_882
chr14	92183886	92183887	OSF.hypo_883
chr14	92694211	92694212	OSF.hypo_884
chr14	95427390	95427391	OSF.hypo_885
chr14	97758243	97758244	OSF.hypo_886
chr14	98497096	98497097	OSF.hypo_887
chr14	99563658	99563659	OSF.hypo_888
chr14	99738370	99738371	OSF.hypo_889
chr14	99749257	99749258	OSF.hypo_890
chr14	99749258	99749259	OSF.hypo_891
chr14	102003877	102003878	OSF.hypo_892
chr14	103369152	103369153	OSF.hypo_893
chr14	104277777	104277778	OSF.hypo_894
chr14	104277778	104277779	OSF.hypo_895
chr14	104328689	104328690	OSF.hypo_896
chr14	104434361	104434362	OSF.hypo_897
chr14	105004958	105004959	OSF.hypo_898
chr14	105150705	105150706	OSF.hypo_899
chr14	105150706	105150707	OSF.hypo_900
chr14	105156201	105156202	OSF.hypo_901
chr14	105173738	105173739	OSF.hypo_902
chr14	105182478	105182479	OSF.hypo_903
chr15	22831965	22831966	OSF.hypo_904
chr15	25682247	25682248	OSF.hypo_905
chr15	26730396	26730397	OSF.hypo_906
chr15	35111065	35111066	OSF.hypo_907
chr15	38232838	38232839	OSF.hypo_908
chr15	38232839	38232840	OSF.hypo_909
chr15	40552449	40552450	OSF.hypo_910
chr15	46490159	46490160	OSF.hypo_911
chr15	52163211	52163212	OSF.hypo_912
chr15	59820526	59820527	OSF.hypo_913
chr15	72050390	72050391	OSF.hypo_914
chr15	74479146	74479147	OSF.hypo_915
chr15	74479147	74479148	OSF.hypo_916
chr15	74503355	74503356	OSF.hypo_917
chr15	74503365	74503366	OSF.hypo_918
chr15	74503393	74503394	OSF.hypo_919
chr15	74503454	74503455	OSF.hypo_920
chr15	74503487	74503488	OSF.hypo_921
chr15	78944473	78944474	OSF.hypo_922
chr15	79951200	79951201	OSF.hypo_923
chr15	80223284	80223285	OSF.hypo_924
chr15	80223285	80223286	OSF.hypo_925
chr15	84399372	84399373	OSF.hypo_926
chr15	91922026	91922027	OSF.hypo_927
chr15	93144136	93144137	OSF.hypo_928
chr15	93398328	93398329	OSF.hypo_929
chr15	96442322	96442323	OSF.hypo_930
chr15	98961209	98961210	OSF.hypo_931
chr15	100222354	100222355	OSF.hypo_932
chr15	100281220	100281221	OSF.hypo_933
chr15	101081141	101081142	OSF.hypo_934
chr15	101081142	101081143	OSF.hypo_935
chr15	101091207	101091208	OSF.hypo_936
chr15	101363131	101363132	OSF.hypo_937
chr16	366649	366650	OSF.hypo_938
chr16	366650	366651	OSF.hypo_939
chr16	579149	579150	OSF.hypo_940
chr16	1050633	1050634	OSF.hypo_941
chr16	1052362	1052363	OSF.hypo_942
chr16	3763021	3763022	OSF.hypo_943
chr16	5121280	5121281	OSF.hypo_944
chr16	8725186	8725187	OSF.hypo_945
chr16	9677874	9677875	OSF.hypo_946
chr16	10111469	10111470	OSF.hypo_947
chr16	11448039	11448040	OSF.hypo_948
chr16	11448040	11448041	OSF.hypo_949
chr16	11595526	11595527	OSF.hypo_950
chr16	11675739	11675740	OSF.hypo_951
chr16	11685462	11685463	OSF.hypo_952
chr16	17324690	17324691	OSF.hypo_953
chr16	17839419	17839420	OSF.hypo_954
chr16	27343682	27343683	OSF.hypo_955
chr16	28814456	28814457	OSF.hypo_956
chr16	31601956	31601957	OSF.hypo_957
chr16	31601957	31601958	OSF.hypo_958
chr16	50058584	50058585	OSF.hypo_959
chr16	55493201	55493202	OSF.hypo_960
chr16	56888748	56888749	OSF.hypo_961
chr16	68882279	68882280	OSF.hypo_962
chr16	74420092	74420093	OSF.hypo_963
chr16	74420093	74420094	OSF.hypo_964
chr16	79711999	79712000	OSF.hypo_965
chr16	81406457	81406458	OSF.hypo_966
chr16	81564782	81564783	OSF.hypo_967
chr16	82591159	82591160	OSF.hypo_968
chr16	83508030	83508031	OSF.hypo_969
chr16	84252318	84252319	OSF.hypo_970
chr16	84482105	84482106	OSF.hypo_971
chr16	84507321	84507322	OSF.hypo_972
chr16	84853958	84853959	OSF.hypo_973
chr16	85427367	85427368	OSF.hypo_974
chr16	85481866	85481867	OSF.hypo_975
chr16	85490599	85490600	OSF.hypo_976
chr16	85496339	85496340	OSF.hypo_977
chr16	85688245	85688246	OSF.hypo_978
chr16	85893620	85893621	OSF.hypo_979
chr16	87216413	87216414	OSF.hypo_980
chr16	87839527	87839528	OSF.hypo_981
chr16	87845046	87845047	OSF.hypo_982
chr16	88310646	88310647	OSF.hypo_983
chr16	88699760	88699761	OSF.hypo_984
chr16	88828799	88828800	OSF.hypo_985
chr16	89161398	89161399	OSF.hypo_986
chr16	90031341	90031342	OSF.hypo_987
chr17	1539862	1539863	OSF.hypo_988
chr17	1928511	1928512	OSF.hypo_989
chr17	2039568	2039569	OSF.hypo_990
chr17	2989552	2989553	OSF.hypo_991
chr17	4545559	4545560	OSF.hypo_992
chr17	6344825	6344826	OSF.hypo_993
chr17	6344826	6344827	OSF.hypo_994
chr17	8085741	8085742	OSF.hypo_995
chr17	10142968	10142969	OSF.hypo_996
chr17	11316711	11316712	OSF.hypo_997
chr17	13066793	13066794	OSF.hypo_998
chr17	14360326	14360327	OSF.hypo_999
chr17	15035333	15035334	OSF.hypo_1000
chr17	15561364	15561365	OSF.hypo_1001
chr17	15561365	15561366	OSF.hypo_1002
chr17	16937547	16937548	OSF.hypo_1003
chr17	16937548	16937549	OSF.hypo_1004
chr17	18975460	18975461	OSF.hypo_1005
chr17	18975461	18975462	OSF.hypo_1006
chr17	19748299	19748300	OSF.hypo_1007
chr17	20997935	20997936	OSF.hypo_1008
chr17	28854189	28854190	OSF.hypo_1009
chr17	29288304	29288305	OSF.hypo_1010
chr17	43308624	43308625	OSF.hypo_1011
chr17	44135848	44135849	OSF.hypo_1012
chr17	45127829	45127830	OSF.hypo_1013
chr17	46976224	46976225	OSF.hypo_1014
chr17	47255655	47255656	OSF.hypo_1015
chr17	47277127	47277128	OSF.hypo_1016
chr17	48109664	48109665	OSF.hypo_1017
chr17	49125942	49125943	OSF.hypo_1018
chr17	50262061	50262062	OSF.hypo_1019
chr17	50777167	50777168	OSF.hypo_1020
chr17	50777168	50777169	OSF.hypo_1021
chr17	50920372	50920373	OSF.hypo_1022
chr17	57453691	57453692	OSF.hypo_1023
chr17	59037426	59037427	OSF.hypo_1024
chr17	59037427	59037428	OSF.hypo_1025
chr17	59349810	59349811	OSF.hypo_1026
chr17	62267860	62267861	OSF.hypo_1027
chr17	66284388	66284389	OSF.hypo_1028
chr17	72966324	72966325	OSF.hypo_1029
chr17	72966325	72966326	OSF.hypo_1030
chr17	73503179	73503180	OSF.hypo_1031
chr17	73592720	73592721	OSF.hypo_1032
chr17	74134587	74134588	OSF.hypo_1033
chr17	77354895	77354896	OSF.hypo_1034
chr17	77354896	77354897	OSF.hypo_1035
chr17	77656155	77656156	OSF.hypo_1036
chr17	77804605	77804606	OSF.hypo_1037
chr17	78283456	78283457	OSF.hypo_1038
chr17	79155079	79155080	OSF.hypo_1039
chr17	79731284	79731285	OSF.hypo_1040
chr17	79784891	79784892	OSF.hypo_1041
chr17	79784892	79784893	OSF.hypo_1042
chr17	80669407	80669408	OSF.hypo_1043
chr17	80709660	80709661	OSF.hypo_1044
chr17	80885309	80885310	OSF.hypo_1045
chr17	81352417	81352418	OSF.hypo_1046
chr17	81368271	81368272	OSF.hypo_1047
chr17	82198806	82198807	OSF.hypo_1048
chr17	82551092	82551093	OSF.hypo_1049
chr17	82551093	82551094	OSF.hypo_1050
chr17	82711673	82711674	OSF.hypo_1051
chr17	82867624	82867625	OSF.hypo_1052
chr17	82897386	82897387	OSF.hypo_1053
chr17	82897387	82897388	OSF.hypo_1054
chr18	125247	125248	OSF.hypo_1055
chr18	306237	306238	OSF.hypo_1056
chr18	306238	306239	OSF.hypo_1057
chr18	3070883	3070884	OSF.hypo_1058
chr18	3070884	3070885	OSF.hypo_1059
chr18	3081974	3081975	OSF.hypo_1060
chr18	3311203	3311204	OSF.hypo_1061
chr18	6854872	6854873	OSF.hypo_1062
chr18	6929745	6929746	OSF.hypo_1063
chr18	9689202	9689203	OSF.hypo_1064
chr18	10832731	10832732	OSF.hypo_1065
chr18	11277936	11277937	OSF.hypo_1066
chr18	14946140	14946141	OSF.hypo_1067
chr18	36117797	36117798	OSF.hypo_1068
chr18	48817296	48817297	OSF.hypo_1069
chr18	50956669	50956670	OSF.hypo_1070
chr18	54225897	54225898	OSF.hypo_1071
chr18	63597063	63597064	OSF.hypo_1072
chr18	64178307	64178308	OSF.hypo_1073
chr18	76681383	76681384	OSF.hypo_1074
chr18	76997400	76997401	OSF.hypo_1075
chr18	76997401	76997402	OSF.hypo_1076
chr18	77354015	77354016	OSF.hypo_1077
chr18	78822953	78822954	OSF.hypo_1078
chr18	78911085	78911086	OSF.hypo_1079
chr18	79848204	79848205	OSF.hypo_1080
chr18	79869373	79869374	OSF.hypo_1081
chr18	80155950	80155951	OSF.hypo_1082
chr19	712352	712353	OSF.hypo_1083
chr19	1032229	1032230	OSF.hypo_1084
chr19	1158885	1158886	OSF.hypo_1085
chr19	1165265	1165266	OSF.hypo_1086
chr19	1169023	1169024	OSF.hypo_1087
chr19	1191682	1191683	OSF.hypo_1088
chr19	1679408	1679409	OSF.hypo_1089
chr19	3433112	3433113	OSF.hypo_1090
chr19	3581713	3581714	OSF.hypo_1091
chr19	3864968	3864969	OSF.hypo_1092
chr19	3864969	3864970	OSF.hypo_1093
chr19	4396780	4396781	OSF.hypo_1094
chr19	4399117	4399118	OSF.hypo_1095
chr19	4432976	4432977	OSF.hypo_1096
chr19	4442339	4442340	OSF.hypo_1097
chr19	4977733	4977734	OSF.hypo_1098
chr19	4977734	4977735	OSF.hypo_1099
chr19	4985758	4985759	OSF.hypo_1100
chr19	4988904	4988905	OSF.hypo_1101
chr19	4989017	4989018	OSF.hypo_1102
chr19	5124236	5124237	OSF.hypo_1103
chr19	5124237	5124238	OSF.hypo_1104
chr19	5133453	5133454	OSF.hypo_1105
chr19	5142806	5142807	OSF.hypo_1106
chr19	5142807	5142808	OSF.hypo_1107
chr19	5363074	5363075	OSF.hypo_1108
chr19	5432998	5432999	OSF.hypo_1109
chr19	6004093	6004094	OSF.hypo_1110
chr19	6004094	6004095	OSF.hypo_1111
chr19	6398105	6398106	OSF.hypo_1112
chr19	7300721	7300722	OSF.hypo_1113
chr19	7446765	7446766	OSF.hypo_1114
chr19	7473551	7473552	OSF.hypo_1115
chr19	8115101	8115102	OSF.hypo_1116
chr19	8258426	8258427	OSF.hypo_1117
chr19	13247539	13247540	OSF.hypo_1118
chr19	13247540	13247541	OSF.hypo_1119
chr19	17363998	17363999	OSF.hypo_1120
chr19	17554300	17554301	OSF.hypo_1121
chr19	18072718	18072719	OSF.hypo_1122
chr19	18489644	18489645	OSF.hypo_1123
chr19	18501447	18501448	OSF.hypo_1124
chr19	18903951	18903952	OSF.hypo_1125
chr19	18930743	18930744	OSF.hypo_1126
chr19	19279939	19279940	OSF.hypo_1127
chr19	19279940	19279941	OSF.hypo_1128
chr19	23243651	23243652	OSF.hypo_1129
chr19	32184476	32184477	OSF.hypo_1130
chr19	32875789	32875790	OSF.hypo_1131
chr19	33461818	33461819	OSF.hypo_1132
chr19	38184458	38184459	OSF.hypo_1133
chr19	40275736	40275737	OSF.hypo_1134
chr19	43853891	43853892	OSF.hypo_1135
chr19	44838866	44838867	OSF.hypo_1136
chr19	45384008	45384009	OSF.hypo_1137
chr19	46672212	46672213	OSF.hypo_1138
chr19	47385026	47385027	OSF.hypo_1139
chr19	47414285	47414286	OSF.hypo_1140
chr19	47414286	47414287	OSF.hypo_1141
chr19	48121368	48121369	OSF.hypo_1142
chr19	49179159	49179160	OSF.hypo_1143
chr19	50190382	50190383	OSF.hypo_1144
chr19	50662967	50662968	OSF.hypo_1145
chr19	52068404	52068405	OSF.hypo_1146
chr19	53197679	53197680	OSF.hypo_1147
chr19	53197853	53197854	OSF.hypo_1148
chr19	53197855	53197856	OSF.hypo_1149
chr19	53261161	53261162	OSF.hypo_1150
chr19	53607813	53607814	OSF.hypo_1151
chr19	53984704	53984705	OSF.hypo_1152
chr19	56972076	56972077	OSF.hypo_1153
chr19	56972077	56972078	OSF.hypo_1154
chr19	57099726	57099727	OSF.hypo_1155
chr19	57549169	57549170	OSF.hypo_1156
chr20	2540278	2540279	OSF.hypo_1157
chr20	2540279	2540280	OSF.hypo_1158
chr20	3120215	3120216	OSF.hypo_1159
chr20	3809279	3809280	OSF.hypo_1160
chr20	4056795	4056796	OSF.hypo_1161
chr20	4587836	4587837	OSF.hypo_1162
chr20	4962795	4962796	OSF.hypo_1163
chr20	9606088	9606089	OSF.hypo_1164
chr20	16553909	16553910	OSF.hypo_1165
chr20	16554163	16554164	OSF.hypo_1166
chr20	19977355	19977356	OSF.hypo_1167
chr20	21023199	21023200	OSF.hypo_1168
chr20	23103867	23103868	OSF.hypo_1169
chr20	23112001	23112002	OSF.hypo_1170
chr20	32328149	32328150	OSF.hypo_1171
chr20	34253750	34253751	OSF.hypo_1172
chr20	41117587	41117588	OSF.hypo_1173
chr20	45377297	45377298	OSF.hypo_1174
chr20	45394486	45394487	OSF.hypo_1175
chr20	45394754	45394755	OSF.hypo_1176
chr20	47264226	47264227	OSF.hypo_1177
chr20	51867010	51867011	OSF.hypo_1178
chr20	53521846	53521847	OSF.hypo_1179
chr20	56455978	56455979	OSF.hypo_1180
chr20	58218842	58218843	OSF.hypo_1181
chr20	61798762	61798763	OSF.hypo_1182
chr20	62319414	62319415	OSF.hypo_1183
chr20	62352374	62352375	OSF.hypo_1184
chr20	62352418	62352419	OSF.hypo_1185
chr20	62442759	62442760	OSF.hypo_1186
chr20	62575946	62575947	OSF.hypo_1187
chr20	62970953	62970954	OSF.hypo_1188
chr20	63043764	63043765	OSF.hypo_1189
chr20	63239374	63239375	OSF.hypo_1190
chr20	63591914	63591915	OSF.hypo_1191
chr20	63591915	63591916	OSF.hypo_1192
chr20	63595923	63595924	OSF.hypo_1193
chr20	63595924	63595925	OSF.hypo_1194
chr20	63637985	63637986	OSF.hypo_1195
chr20	63934481	63934482	OSF.hypo_1196
chr21	13379303	13379304	OSF.hypo_1197
chr21	24499078	24499079	OSF.hypo_1198
chr21	27030523	27030524	OSF.hypo_1199
chr21	28784005	28784006	OSF.hypo_1200
chr21	28784006	28784007	OSF.hypo_1201
chr21	31184166	31184167	OSF.hypo_1202
chr21	35657010	35657011	OSF.hypo_1203
chr21	41550704	41550705	OSF.hypo_1204
chr21	42798916	42798917	OSF.hypo_1205
chr21	42874844	42874845	OSF.hypo_1206
chr21	42874845	42874846	OSF.hypo_1207
chr21	42892024	42892025	OSF.hypo_1208
chr21	42913575	42913576	OSF.hypo_1209
chr21	42925070	42925071	OSF.hypo_1210
chr21	42925071	42925072	OSF.hypo_1211
chr21	42935836	42935837	OSF.hypo_1212
chr21	42949457	42949458	OSF.hypo_1213
chr21	43003553	43003554	OSF.hypo_1214
chr21	43038851	43038852	OSF.hypo_1215
chr21	45386567	45386568	OSF.hypo_1216
chr21	45424391	45424392	OSF.hypo_1217
chr21	45425105	45425106	OSF.hypo_1218
chr21	45579644	45579645	OSF.hypo_1219
chr21	46010477	46010478	OSF.hypo_1220
chr21	46333580	46333581	OSF.hypo_1221
chr22	10750516	10750517	OSF.hypo_1222
chr22	16567719	16567720	OSF.hypo_1223
chr22	17084145	17084146	OSF.hypo_1224
chr22	17147356	17147357	OSF.hypo_1225
chr22	17147357	17147358	OSF.hypo_1226
chr22	18039087	18039088	OSF.hypo_1227
chr22	18039088	18039089	OSF.hypo_1228
chr22	18039128	18039129	OSF.hypo_1229
chr22	18039129	18039130	OSF.hypo_1230
chr22	18049474	18049475	OSF.hypo_1231
chr22	20332720	20332721	OSF.hypo_1232
chr22	20973125	20973126	OSF.hypo_1233
chr22	21665469	21665470	OSF.hypo_1234
chr22	23170431	23170432	OSF.hypo_1235
chr22	24593953	24593954	OSF.hypo_1236
chr22	26470006	26470007	OSF.hypo_1237
chr22	30396516	30396517	OSF.hypo_1238
chr22	33664815	33664816	OSF.hypo_1239
chr22	35246572	35246573	OSF.hypo_1240
chr22	36276580	36276581	OSF.hypo_1241
chr22	36287509	36287510	OSF.hypo_1242
chr22	36287510	36287511	OSF.hypo_1243
chr22	37206981	37206982	OSF.hypo_1244
chr22	37207012	37207013	OSF.hypo_1245
chr22	37550285	37550286	OSF.hypo_1246
chr22	37726441	37726442	OSF.hypo_1247
chr22	37726442	37726443	OSF.hypo_1248
chr22	37787840	37787841	OSF.hypo_1249
chr22	37787841	37787842	OSF.hypo_1250
chr22	38975878	38975879	OSF.hypo_1251
chr22	44853092	44853093	OSF.hypo_1252
chr22	44943231	44943232	OSF.hypo_1253
chr22	45306530	45306531	OSF.hypo_1254
chr22	45906876	45906877	OSF.hypo_1255
chr22	45906877	45906878	OSF.hypo_1256
chr22	45906990	45906991	OSF.hypo_1257
chr22	45906991	45906992	OSF.hypo_1258
chr22	45941164	45941165	OSF.hypo_1259
chr22	45955903	45955904	OSF.hypo_1260
chr22	46457584	46457585	OSF.hypo_1261
chr22	46457585	46457586	OSF.hypo_1262
chr22	46512158	46512159	OSF.hypo_1263
chr22	47191188	47191189	OSF.hypo_1264
chr22	48563461	48563462	OSF.hypo_1265
chr22	48563462	48563463	OSF.hypo_1266
chr22	48701851	48701852	OSF.hypo_1267
chr22	48873046	48873047	OSF.hypo_1268
chr22	48873047	48873048	OSF.hypo_1269
chr22	48899132	48899133	OSF.hypo_1270
chr22	50012062	50012063	OSF.hypo_1271
chrX	3441528	3441529	OSF.hypo_1272
chrX	5027413	5027414	OSF.hypo_1273
chrX	16701814	16701815	OSF.hypo_1274
chrX	22509525	22509526	OSF.hypo_1275
chrX	22509526	22509527	OSF.hypo_1276
chrX	24748023	24748024	OSF.hypo_1277
chrX	25905673	25905674	OSF.hypo_1278
chrX	44612225	44612226	OSF.hypo_1279
chrX	68952418	68952419	OSF.hypo_1280
chrX	68952419	68952420	OSF.hypo_1281
chrX	79927093	79927094	OSF.hypo_1282
chrX	92399998	92399999	OSF.hypo_1283
chrX	97253664	97253665	OSF.hypo_1284
chrX	97253665	97253666	OSF.hypo_1285
chrX	97543785	97543786	OSF.hypo_1286
chrX	101198116	101198117	OSF.hypo_1287
chrX	129720382	129720383	OSF.hypo_1288
chrX	134890002	134890003	OSF.hypo_1289

## Sheet: HYPER for OSM vs SSM
chr1	1128649	1128650	OSM.hyper_1
chr1	1128673	1128674	OSM.hyper_2
chr1	1924788	1924789	OSM.hyper_3
chr1	2303193	2303194	OSM.hyper_4
chr1	3171879	3171880	OSM.hyper_5
chr1	3404236	3404237	OSM.hyper_6
chr1	5726805	5726806	OSM.hyper_7
chr1	6135623	6135624	OSM.hyper_8
chr1	7157081	7157082	OSM.hyper_9
chr1	7157082	7157083	OSM.hyper_10
chr1	9246973	9246974	OSM.hyper_11
chr1	9246974	9246975	OSM.hyper_12
chr1	9329311	9329312	OSM.hyper_13
chr1	9329312	9329313	OSM.hyper_14
chr1	9674229	9674230	OSM.hyper_15
chr1	10912128	10912129	OSM.hyper_16
chr1	11008693	11008694	OSM.hyper_17
chr1	14801130	14801131	OSM.hyper_18
chr1	16025996	16025997	OSM.hyper_19
chr1	16128557	16128558	OSM.hyper_20
chr1	16128558	16128559	OSM.hyper_21
chr1	21253308	21253309	OSM.hyper_22
chr1	21253309	21253310	OSM.hyper_23
chr1	21253866	21253867	OSM.hyper_24
chr1	31424796	31424797	OSM.hyper_25
chr1	32688766	32688767	OSM.hyper_26
chr1	32880048	32880049	OSM.hyper_27
chr1	32903929	32903930	OSM.hyper_28
chr1	33971156	33971157	OSM.hyper_29
chr1	38982096	38982097	OSM.hyper_30
chr1	38982097	38982098	OSM.hyper_31
chr1	38988112	38988113	OSM.hyper_32
chr1	41757349	41757350	OSM.hyper_33
chr1	42349336	42349337	OSM.hyper_34
chr1	44484901	44484902	OSM.hyper_35
chr1	44484902	44484903	OSM.hyper_36
chr1	46406898	46406899	OSM.hyper_37
chr1	46416760	46416761	OSM.hyper_38
chr1	46416761	46416762	OSM.hyper_39
chr1	46846258	46846259	OSM.hyper_40
chr1	47694593	47694594	OSM.hyper_41
chr1	53526598	53526599	OSM.hyper_42
chr1	54021923	54021924	OSM.hyper_43
chr1	54436817	54436818	OSM.hyper_44
chr1	54772176	54772177	OSM.hyper_45
chr1	57615025	57615026	OSM.hyper_46
chr1	60765154	60765155	OSM.hyper_47
chr1	94453405	94453406	OSM.hyper_48
chr1	102235000	102235001	OSM.hyper_49
chr1	102235001	102235002	OSM.hyper_50
chr1	102235037	102235038	OSM.hyper_51
chr1	102235038	102235039	OSM.hyper_52
chr1	109036783	109036784	OSM.hyper_53
chr1	110601384	110601385	OSM.hyper_54
chr1	112993425	112993426	OSM.hyper_55
chr1	119163969	119163970	OSM.hyper_56
chr1	119163970	119163971	OSM.hyper_57
chr1	147471679	147471680	OSM.hyper_58
chr1	150569337	150569338	OSM.hyper_59
chr1	151492724	151492725	OSM.hyper_60
chr1	159218382	159218383	OSM.hyper_61
chr1	171404949	171404950	OSM.hyper_62
chr1	181074153	181074154	OSM.hyper_63
chr1	191810297	191810298	OSM.hyper_64
chr1	200964287	200964288	OSM.hyper_65
chr1	202122147	202122148	OSM.hyper_66
chr1	203488348	203488349	OSM.hyper_67
chr1	203942741	203942742	OSM.hyper_68
chr1	208127809	208127810	OSM.hyper_69
chr1	208231151	208231152	OSM.hyper_70
chr1	208231152	208231153	OSM.hyper_71
chr1	208740004	208740005	OSM.hyper_72
chr1	212466165	212466166	OSM.hyper_73
chr1	214682305	214682306	OSM.hyper_74
chr1	218378737	218378738	OSM.hyper_75
chr1	218394152	218394153	OSM.hyper_76
chr1	222450605	222450606	OSM.hyper_77
chr1	225796504	225796505	OSM.hyper_78
chr1	225972812	225972813	OSM.hyper_79
chr1	226025914	226025915	OSM.hyper_80
chr1	228351598	228351599	OSM.hyper_81
chr1	229236365	229236366	OSM.hyper_82
chr1	229260053	229260054	OSM.hyper_83
chr1	229331877	229331878	OSM.hyper_84
chr1	234491996	234491997	OSM.hyper_85
chr1	245816740	245816741	OSM.hyper_86
chr1	245816741	245816742	OSM.hyper_87
chr1	246659421	246659422	OSM.hyper_88
chr2	1831810	1831811	OSM.hyper_89
chr2	3280316	3280317	OSM.hyper_90
chr2	3606700	3606701	OSM.hyper_91
chr2	10196625	10196626	OSM.hyper_92
chr2	12082709	12082710	OSM.hyper_93
chr2	16089807	16089808	OSM.hyper_94
chr2	16094012	16094013	OSM.hyper_95
chr2	32148575	32148576	OSM.hyper_96
chr2	39156777	39156778	OSM.hyper_97
chr2	43624291	43624292	OSM.hyper_98
chr2	45761066	45761067	OSM.hyper_99
chr2	47080982	47080983	OSM.hyper_100
chr2	50084390	50084391	OSM.hyper_101
chr2	55753697	55753698	OSM.hyper_102
chr2	60668712	60668713	OSM.hyper_103
chr2	62383802	62383803	OSM.hyper_104
chr2	70446219	70446220	OSM.hyper_105
chr2	71465416	71465417	OSM.hyper_106
chr2	71470390	71470391	OSM.hyper_107
chr2	76844173	76844174	OSM.hyper_108
chr2	76844174	76844175	OSM.hyper_109
chr2	76844279	76844280	OSM.hyper_110
chr2	76844280	76844281	OSM.hyper_111
chr2	89252859	89252860	OSM.hyper_112
chr2	98989563	98989564	OSM.hyper_113
chr2	100177941	100177942	OSM.hyper_114
chr2	109522027	109522028	OSM.hyper_115
chr2	112810600	112810601	OSM.hyper_116
chr2	119412310	119412311	OSM.hyper_117
chr2	123031833	123031834	OSM.hyper_118
chr2	127108771	127108772	OSM.hyper_119
chr2	128376645	128376646	OSM.hyper_120
chr2	128670681	128670682	OSM.hyper_121
chr2	130814799	130814800	OSM.hyper_122
chr2	131445330	131445331	OSM.hyper_123
chr2	132895147	132895148	OSM.hyper_124
chr2	135730901	135730902	OSM.hyper_125
chr2	148678456	148678457	OSM.hyper_126
chr2	148678473	148678474	OSM.hyper_127
chr2	148678474	148678475	OSM.hyper_128
chr2	152008443	152008444	OSM.hyper_129
chr2	162469787	162469788	OSM.hyper_130
chr2	162469854	162469855	OSM.hyper_131
chr2	162469864	162469865	OSM.hyper_132
chr2	170142665	170142666	OSM.hyper_133
chr2	186973286	186973287	OSM.hyper_134
chr2	189926642	189926643	OSM.hyper_135
chr2	195574280	195574281	OSM.hyper_136
chr2	200742848	200742849	OSM.hyper_137
chr2	202062568	202062569	OSM.hyper_138
chr2	202070752	202070753	OSM.hyper_139
chr2	219535683	219535684	OSM.hyper_140
chr2	219540003	219540004	OSM.hyper_141
chr2	224358862	224358863	OSM.hyper_142
chr2	226024730	226024731	OSM.hyper_143
chr2	227315185	227315186	OSM.hyper_144
chr2	227315186	227315187	OSM.hyper_145
chr2	232478563	232478564	OSM.hyper_146
chr2	237647765	237647766	OSM.hyper_147
chr2	238148154	238148155	OSM.hyper_148
chr2	238409043	238409044	OSM.hyper_149
chr2	238557333	238557334	OSM.hyper_150
chr2	238560144	238560145	OSM.hyper_151
chr2	238893774	238893775	OSM.hyper_152
chr2	238893775	238893776	OSM.hyper_153
chr2	239187327	239187328	OSM.hyper_154
chr2	240741215	240741216	OSM.hyper_155
chr2	241669023	241669024	OSM.hyper_156
chr2	241671086	241671087	OSM.hyper_157
chr2	241673339	241673340	OSM.hyper_158
chr2	241673340	241673341	OSM.hyper_159
chr3	8439508	8439509	OSM.hyper_160
chr3	12907529	12907530	OSM.hyper_161
chr3	14359149	14359150	OSM.hyper_162
chr3	14791890	14791891	OSM.hyper_163
chr3	25176673	25176674	OSM.hyper_164
chr3	31935811	31935812	OSM.hyper_165
chr3	32812514	32812515	OSM.hyper_166
chr3	33025999	33026000	OSM.hyper_167
chr3	33026000	33026001	OSM.hyper_168
chr3	38752497	38752498	OSM.hyper_169
chr3	45366906	45366907	OSM.hyper_170
chr3	48730717	48730718	OSM.hyper_171
chr3	50235380	50235381	OSM.hyper_172
chr3	50235381	50235382	OSM.hyper_173
chr3	50303895	50303896	OSM.hyper_174
chr3	51473052	51473053	OSM.hyper_175
chr3	51473053	51473054	OSM.hyper_176
chr3	51515507	51515508	OSM.hyper_177
chr3	51926763	51926764	OSM.hyper_178
chr3	58011201	58011202	OSM.hyper_179
chr3	58353083	58353084	OSM.hyper_180
chr3	59970824	59970825	OSM.hyper_181
chr3	63283966	63283967	OSM.hyper_182
chr3	66017285	66017286	OSM.hyper_183
chr3	72337088	72337089	OSM.hyper_184
chr3	84824192	84824193	OSM.hyper_185
chr3	88161159	88161160	OSM.hyper_186
chr3	88191286	88191287	OSM.hyper_187
chr3	97481616	97481617	OSM.hyper_188
chr3	97481617	97481618	OSM.hyper_189
chr3	108897877	108897878	OSM.hyper_190
chr3	108897878	108897879	OSM.hyper_191
chr3	109319657	109319658	OSM.hyper_192
chr3	109319731	109319732	OSM.hyper_193
chr3	109928623	109928624	OSM.hyper_194
chr3	126381003	126381004	OSM.hyper_195
chr3	127010645	127010646	OSM.hyper_196
chr3	127042459	127042460	OSM.hyper_197
chr3	127046996	127046997	OSM.hyper_198
chr3	127205139	127205140	OSM.hyper_199
chr3	127205140	127205141	OSM.hyper_200
chr3	128226506	128226507	OSM.hyper_201
chr3	139770615	139770616	OSM.hyper_202
chr3	139770616	139770617	OSM.hyper_203
chr3	146451334	146451335	OSM.hyper_204
chr3	154999189	154999190	OSM.hyper_205
chr3	162703106	162703107	OSM.hyper_206
chr3	177112389	177112390	OSM.hyper_207
chr3	183055336	183055337	OSM.hyper_208
chr3	184309750	184309751	OSM.hyper_209
chr3	195125368	195125369	OSM.hyper_210
chr3	195162044	195162045	OSM.hyper_211
chr3	196266825	196266826	OSM.hyper_212
chr4	325316	325317	OSM.hyper_213
chr4	531093	531094	OSM.hyper_214
chr4	605192	605193	OSM.hyper_215
chr4	650194	650195	OSM.hyper_216
chr4	2335528	2335529	OSM.hyper_217
chr4	2335529	2335530	OSM.hyper_218
chr4	2532761	2532762	OSM.hyper_219
chr4	2926398	2926399	OSM.hyper_220
chr4	2926399	2926400	OSM.hyper_221
chr4	3025593	3025594	OSM.hyper_222
chr4	4986734	4986735	OSM.hyper_223
chr4	4986735	4986736	OSM.hyper_224
chr4	6734513	6734514	OSM.hyper_225
chr4	6891454	6891455	OSM.hyper_226
chr4	6891455	6891456	OSM.hyper_227
chr4	7326882	7326883	OSM.hyper_228
chr4	7326883	7326884	OSM.hyper_229
chr4	7333385	7333386	OSM.hyper_230
chr4	7360157	7360158	OSM.hyper_231
chr4	7422413	7422414	OSM.hyper_232
chr4	7422414	7422415	OSM.hyper_233
chr4	7424836	7424837	OSM.hyper_234
chr4	9054138	9054139	OSM.hyper_235
chr4	14606526	14606527	OSM.hyper_236
chr4	15736260	15736261	OSM.hyper_237
chr4	17353544	17353545	OSM.hyper_238
chr4	26255618	26255619	OSM.hyper_239
chr4	38853228	38853229	OSM.hyper_240
chr4	38853271	38853272	OSM.hyper_241
chr4	39998545	39998546	OSM.hyper_242
chr4	40072022	40072023	OSM.hyper_243
chr4	44667705	44667706	OSM.hyper_244
chr4	49158733	49158734	OSM.hyper_245
chr4	64478395	64478396	OSM.hyper_246
chr4	82472153	82472154	OSM.hyper_247
chr4	104692659	104692660	OSM.hyper_248
chr4	109732639	109732640	OSM.hyper_249
chr4	122866165	122866166	OSM.hyper_250
chr4	123433496	123433497	OSM.hyper_251
chr4	128543853	128543854	OSM.hyper_252
chr4	130038724	130038725	OSM.hyper_253
chr4	130038725	130038726	OSM.hyper_254
chr4	132381541	132381542	OSM.hyper_255
chr4	133135898	133135899	OSM.hyper_256
chr4	139755379	139755380	OSM.hyper_257
chr4	144153559	144153560	OSM.hyper_258
chr4	144295395	144295396	OSM.hyper_259
chr4	161022900	161022901	OSM.hyper_260
chr4	164739633	164739634	OSM.hyper_261
chr4	176411562	176411563	OSM.hyper_262
chr4	178015324	178015325	OSM.hyper_263
chr4	178415455	178415456	OSM.hyper_264
chr4	178415456	178415457	OSM.hyper_265
chr4	180101445	180101446	OSM.hyper_266
chr4	183643045	183643046	OSM.hyper_267
chr4	183779669	183779670	OSM.hyper_268
chr4	185287561	185287562	OSM.hyper_269
chr4	186369552	186369553	OSM.hyper_270
chr5	286504	286505	OSM.hyper_271
chr5	479359	479360	OSM.hyper_272
chr5	1219758	1219759	OSM.hyper_273
chr5	1298530	1298531	OSM.hyper_274
chr5	1553124	1553125	OSM.hyper_275
chr5	1964309	1964310	OSM.hyper_276
chr5	1964310	1964311	OSM.hyper_277
chr5	2524883	2524884	OSM.hyper_278
chr5	2524884	2524885	OSM.hyper_279
chr5	2597036	2597037	OSM.hyper_280
chr5	4276240	4276241	OSM.hyper_281
chr5	4276242	4276243	OSM.hyper_282
chr5	6600036	6600037	OSM.hyper_283
chr5	6600037	6600038	OSM.hyper_284
chr5	7518741	7518742	OSM.hyper_285
chr5	7823890	7823891	OSM.hyper_286
chr5	11544845	11544846	OSM.hyper_287
chr5	12490617	12490618	OSM.hyper_288
chr5	16785004	16785005	OSM.hyper_289
chr5	16785742	16785743	OSM.hyper_290
chr5	23797154	23797155	OSM.hyper_291
chr5	25655813	25655814	OSM.hyper_292
chr5	25655814	25655815	OSM.hyper_293
chr5	32526524	32526525	OSM.hyper_294
chr5	33481955	33481956	OSM.hyper_295
chr5	36364347	36364348	OSM.hyper_296
chr5	36897292	36897293	OSM.hyper_297
chr5	37398339	37398340	OSM.hyper_298
chr5	39334308	39334309	OSM.hyper_299
chr5	52428070	52428071	OSM.hyper_300
chr5	55812287	55812288	OSM.hyper_301
chr5	56258589	56258590	OSM.hyper_302
chr5	56475047	56475048	OSM.hyper_303
chr5	60338197	60338198	OSM.hyper_304
chr5	60431856	60431857	OSM.hyper_305
chr5	61416921	61416922	OSM.hyper_306
chr5	62328771	62328772	OSM.hyper_307
chr5	63214529	63214530	OSM.hyper_308
chr5	65871300	65871301	OSM.hyper_309
chr5	74249363	74249364	OSM.hyper_310
chr5	107980846	107980847	OSM.hyper_311
chr5	115175852	115175853	OSM.hyper_312
chr5	122913562	122913563	OSM.hyper_313
chr5	125923911	125923912	OSM.hyper_314
chr5	125923912	125923913	OSM.hyper_315
chr5	125924258	125924259	OSM.hyper_316
chr5	132799166	132799167	OSM.hyper_317
chr5	133004362	133004363	OSM.hyper_318
chr5	134539353	134539354	OSM.hyper_319
chr5	135749724	135749725	OSM.hyper_320
chr5	135749725	135749726	OSM.hyper_321
chr5	135825729	135825730	OSM.hyper_322
chr5	135827221	135827222	OSM.hyper_323
chr5	135827222	135827223	OSM.hyper_324
chr5	142536967	142536968	OSM.hyper_325
chr5	142570691	142570692	OSM.hyper_326
chr5	149620779	149620780	OSM.hyper_327
chr5	151567211	151567212	OSM.hyper_328
chr5	154229454	154229455	OSM.hyper_329
chr5	166810546	166810547	OSM.hyper_330
chr5	170376364	170376365	OSM.hyper_331
chr5	176702391	176702392	OSM.hyper_332
chr5	178314830	178314831	OSM.hyper_333
chr5	178457457	178457458	OSM.hyper_334
chr5	179471379	179471380	OSM.hyper_335
chr5	179471380	179471381	OSM.hyper_336
chr5	179860577	179860578	OSM.hyper_337
chr6	3759057	3759058	OSM.hyper_338
chr6	6536666	6536667	OSM.hyper_339
chr6	10322720	10322721	OSM.hyper_340
chr6	14142257	14142258	OSM.hyper_341
chr6	14774080	14774081	OSM.hyper_342
chr6	15034058	15034059	OSM.hyper_343
chr6	15034059	15034060	OSM.hyper_344
chr6	17756527	17756528	OSM.hyper_345
chr6	19970553	19970554	OSM.hyper_346
chr6	21678871	21678872	OSM.hyper_347
chr6	21678872	21678873	OSM.hyper_348
chr6	33649052	33649053	OSM.hyper_349
chr6	33670403	33670404	OSM.hyper_350
chr6	33980442	33980443	OSM.hyper_351
chr6	35785429	35785430	OSM.hyper_352
chr6	37358822	37358823	OSM.hyper_353
chr6	37729158	37729159	OSM.hyper_354
chr6	39303762	39303763	OSM.hyper_355
chr6	41366592	41366593	OSM.hyper_356
chr6	66680356	66680357	OSM.hyper_357
chr6	111009095	111009096	OSM.hyper_358
chr6	115675048	115675049	OSM.hyper_359
chr6	116938417	116938418	OSM.hyper_360
chr6	117377255	117377256	OSM.hyper_361
chr6	122273376	122273377	OSM.hyper_362
chr6	133280550	133280551	OSM.hyper_363
chr6	133280686	133280687	OSM.hyper_364
chr6	137557440	137557441	OSM.hyper_365
chr6	138058525	138058526	OSM.hyper_366
chr6	139959882	139959883	OSM.hyper_367
chr6	148697436	148697437	OSM.hyper_368
chr6	154986236	154986237	OSM.hyper_369
chr6	156992707	156992708	OSM.hyper_370
chr6	159006925	159006926	OSM.hyper_371
chr6	159006926	159006927	OSM.hyper_372
chr6	168057394	168057395	OSM.hyper_373
chr6	169971754	169971755	OSM.hyper_374
chr6	169971755	169971756	OSM.hyper_375
chr6	169986921	169986922	OSM.hyper_376
chr6	170245775	170245776	OSM.hyper_377
chr7	534709	534710	OSM.hyper_378
chr7	570919	570920	OSM.hyper_379
chr7	570920	570921	OSM.hyper_380
chr7	768144	768145	OSM.hyper_381
chr7	769112	769113	OSM.hyper_382
chr7	769113	769114	OSM.hyper_383
chr7	1259221	1259222	OSM.hyper_384
chr7	1259222	1259223	OSM.hyper_385
chr7	1839224	1839225	OSM.hyper_386
chr7	1841733	1841734	OSM.hyper_387
chr7	1867373	1867374	OSM.hyper_388
chr7	1893052	1893053	OSM.hyper_389
chr7	1897617	1897618	OSM.hyper_390
chr7	1897705	1897706	OSM.hyper_391
chr7	1915095	1915096	OSM.hyper_392
chr7	1915277	1915278	OSM.hyper_393
chr7	1981359	1981360	OSM.hyper_394
chr7	1981360	1981361	OSM.hyper_395
chr7	2101603	2101604	OSM.hyper_396
chr7	2101604	2101605	OSM.hyper_397
chr7	2125359	2125360	OSM.hyper_398
chr7	2125360	2125361	OSM.hyper_399
chr7	2918665	2918666	OSM.hyper_400
chr7	3659974	3659975	OSM.hyper_401
chr7	5983331	5983332	OSM.hyper_402
chr7	6055070	6055071	OSM.hyper_403
chr7	6055071	6055072	OSM.hyper_404
chr7	7304086	7304087	OSM.hyper_405
chr7	9190018	9190019	OSM.hyper_406
chr7	11112590	11112591	OSM.hyper_407
chr7	11112591	11112592	OSM.hyper_408
chr7	12012085	12012086	OSM.hyper_409
chr7	13274541	13274542	OSM.hyper_410
chr7	20670840	20670841	OSM.hyper_411
chr7	24142149	24142150	OSM.hyper_412
chr7	24430333	24430334	OSM.hyper_413
chr7	26643549	26643550	OSM.hyper_414
chr7	26643553	26643554	OSM.hyper_415
chr7	28016072	28016073	OSM.hyper_416
chr7	28016073	28016074	OSM.hyper_417
chr7	36513047	36513048	OSM.hyper_418
chr7	36513048	36513049	OSM.hyper_419
chr7	38701593	38701594	OSM.hyper_420
chr7	43059387	43059388	OSM.hyper_421
chr7	43059388	43059389	OSM.hyper_422
chr7	44871463	44871464	OSM.hyper_423
chr7	48292622	48292623	OSM.hyper_424
chr7	73723143	73723144	OSM.hyper_425
chr7	75543618	75543619	OSM.hyper_426
chr7	81142065	81142066	OSM.hyper_427
chr7	81142066	81142067	OSM.hyper_428
chr7	81901382	81901383	OSM.hyper_429
chr7	81901383	81901384	OSM.hyper_430
chr7	81901484	81901485	OSM.hyper_431
chr7	81901485	81901486	OSM.hyper_432
chr7	87160526	87160527	OSM.hyper_433
chr7	87160527	87160528	OSM.hyper_434
chr7	100811909	100811910	OSM.hyper_435
chr7	100831373	100831374	OSM.hyper_436
chr7	100835564	100835565	OSM.hyper_437
chr7	100835565	100835566	OSM.hyper_438
chr7	101160430	101160431	OSM.hyper_439
chr7	105385093	105385094	OSM.hyper_440
chr7	106060176	106060177	OSM.hyper_441
chr7	107585715	107585716	OSM.hyper_442
chr7	111925884	111925885	OSM.hyper_443
chr7	116830683	116830684	OSM.hyper_444
chr7	116830684	116830685	OSM.hyper_445
chr7	119292806	119292807	OSM.hyper_446
chr7	128074438	128074439	OSM.hyper_447
chr7	128610363	128610364	OSM.hyper_448
chr7	129239950	129239951	OSM.hyper_449
chr7	129795856	129795857	OSM.hyper_450
chr7	130154738	130154739	OSM.hyper_451
chr7	130154739	130154740	OSM.hyper_452
chr7	139357841	139357842	OSM.hyper_453
chr7	139390808	139390809	OSM.hyper_454
chr7	139500704	139500705	OSM.hyper_455
chr7	140494436	140494437	OSM.hyper_456
chr7	141834885	141834886	OSM.hyper_457
chr7	150413092	150413093	OSM.hyper_458
chr7	150413455	150413456	OSM.hyper_459
chr7	150413460	150413461	OSM.hyper_460
chr7	152688699	152688700	OSM.hyper_461
chr7	157098681	157098682	OSM.hyper_462
chr7	157142898	157142899	OSM.hyper_463
chr7	157240196	157240197	OSM.hyper_464
chr7	157929927	157929928	OSM.hyper_465
chr7	157930008	157930009	OSM.hyper_466
chr8	4329648	4329649	OSM.hyper_467
chr8	6165119	6165120	OSM.hyper_468
chr8	6778149	6778150	OSM.hyper_469
chr8	10471321	10471322	OSM.hyper_470
chr8	12720148	12720149	OSM.hyper_471
chr8	12720149	12720150	OSM.hyper_472
chr8	15446087	15446088	OSM.hyper_473
chr8	15446088	15446089	OSM.hyper_474
chr8	19172371	19172372	OSM.hyper_475
chr8	21317210	21317211	OSM.hyper_476
chr8	30352943	30352944	OSM.hyper_477
chr8	33540597	33540598	OSM.hyper_478
chr8	41317806	41317807	OSM.hyper_479
chr8	60314721	60314722	OSM.hyper_480
chr8	71480467	71480468	OSM.hyper_481
chr8	82441613	82441614	OSM.hyper_482
chr8	101443029	101443030	OSM.hyper_483
chr8	112594166	112594167	OSM.hyper_484
chr8	116476941	116476942	OSM.hyper_485
chr8	123910424	123910425	OSM.hyper_486
chr8	124365958	124365959	OSM.hyper_487
chr8	124365959	124365960	OSM.hyper_488
chr8	127417769	127417770	OSM.hyper_489
chr8	127417845	127417846	OSM.hyper_490
chr8	134182792	134182793	OSM.hyper_491
chr8	140557789	140557790	OSM.hyper_492
chr8	140557790	140557791	OSM.hyper_493
chr8	141276980	141276981	OSM.hyper_494
chr8	141570183	141570184	OSM.hyper_495
chr8	141583486	141583487	OSM.hyper_496
chr8	141620390	141620391	OSM.hyper_497
chr8	144354165	144354166	OSM.hyper_498
chr8	144380533	144380534	OSM.hyper_499
chr8	144766516	144766517	OSM.hyper_500
chr9	6435820	6435821	OSM.hyper_501
chr9	6624974	6624975	OSM.hyper_502
chr9	11938094	11938095	OSM.hyper_503
chr9	11938095	11938096	OSM.hyper_504
chr9	14228471	14228472	OSM.hyper_505
chr9	14287712	14287713	OSM.hyper_506
chr9	16187338	16187339	OSM.hyper_507
chr9	16194653	16194654	OSM.hyper_508
chr9	28150114	28150115	OSM.hyper_509
chr9	32710838	32710839	OSM.hyper_510
chr9	68733859	68733860	OSM.hyper_511
chr9	68862689	68862690	OSM.hyper_512
chr9	69130771	69130772	OSM.hyper_513
chr9	69161786	69161787	OSM.hyper_514
chr9	69164987	69164988	OSM.hyper_515
chr9	69857760	69857761	OSM.hyper_516
chr9	81580621	81580622	OSM.hyper_517
chr9	87509523	87509524	OSM.hyper_518
chr9	87706668	87706669	OSM.hyper_519
chr9	87855864	87855865	OSM.hyper_520
chr9	90627057	90627058	OSM.hyper_521
chr9	98602387	98602388	OSM.hyper_522
chr9	103696463	103696464	OSM.hyper_523
chr9	107621059	107621060	OSM.hyper_524
chr9	111614705	111614706	OSM.hyper_525
chr9	111614793	111614794	OSM.hyper_526
chr9	114260433	114260434	OSM.hyper_527
chr9	114260434	114260435	OSM.hyper_528
chr9	115460035	115460036	OSM.hyper_529
chr9	121163965	121163966	OSM.hyper_530
chr9	121539262	121539263	OSM.hyper_531
chr9	122595498	122595499	OSM.hyper_532
chr9	125719867	125719868	OSM.hyper_533
chr9	125986287	125986288	OSM.hyper_534
chr9	129078979	129078980	OSM.hyper_535
chr9	129100958	129100959	OSM.hyper_536
chr9	130910198	130910199	OSM.hyper_537
chr9	131036434	131036435	OSM.hyper_538
chr9	131040431	131040432	OSM.hyper_539
chr9	132613464	132613465	OSM.hyper_540
chr9	133210435	133210436	OSM.hyper_541
chr9	134129924	134129925	OSM.hyper_542
chr9	134129925	134129926	OSM.hyper_543
chr9	134139901	134139902	OSM.hyper_544
chr9	134139902	134139903	OSM.hyper_545
chr9	134706958	134706959	OSM.hyper_546
chr9	134706959	134706960	OSM.hyper_547
chr9	134768347	134768348	OSM.hyper_548
chr9	134774567	134774568	OSM.hyper_549
chr9	135440761	135440762	OSM.hyper_550
chr9	135996572	135996573	OSM.hyper_551
chr9	136011788	136011789	OSM.hyper_552
chr9	136074176	136074177	OSM.hyper_553
chr9	136082245	136082246	OSM.hyper_554
chr9	136082246	136082247	OSM.hyper_555
chr9	136097517	136097518	OSM.hyper_556
chr9	136158063	136158064	OSM.hyper_557
chr9	136954237	136954238	OSM.hyper_558
chr10	1407799	1407800	OSM.hyper_559
chr10	1407800	1407801	OSM.hyper_560
chr10	1987242	1987243	OSM.hyper_561
chr10	6236887	6236888	OSM.hyper_562
chr10	6236888	6236889	OSM.hyper_563
chr10	13108908	13108909	OSM.hyper_564
chr10	14096970	14096971	OSM.hyper_565
chr10	14817106	14817107	OSM.hyper_566
chr10	20465235	20465236	OSM.hyper_567
chr10	24543956	24543957	OSM.hyper_568
chr10	29144886	29144887	OSM.hyper_569
chr10	30108141	30108142	OSM.hyper_570
chr10	30323654	30323655	OSM.hyper_571
chr10	47312564	47312565	OSM.hyper_572
chr10	49135175	49135176	OSM.hyper_573
chr10	49171988	49171989	OSM.hyper_574
chr10	49171989	49171990	OSM.hyper_575
chr10	49628988	49628989	OSM.hyper_576
chr10	62616718	62616719	OSM.hyper_577
chr10	62927291	62927292	OSM.hyper_578
chr10	69050314	69050315	OSM.hyper_579
chr10	74788203	74788204	OSM.hyper_580
chr10	74788204	74788205	OSM.hyper_581
chr10	74794035	74794036	OSM.hyper_582
chr10	77747800	77747801	OSM.hyper_583
chr10	80728341	80728342	OSM.hyper_584
chr10	84069613	84069614	OSM.hyper_585
chr10	84069614	84069615	OSM.hyper_586
chr10	86412952	86412953	OSM.hyper_587
chr10	96140046	96140047	OSM.hyper_588
chr10	96140047	96140048	OSM.hyper_589
chr10	99956726	99956727	OSM.hyper_590
chr10	99956727	99956728	OSM.hyper_591
chr10	103533685	103533686	OSM.hyper_592
chr10	111957324	111957325	OSM.hyper_593
chr10	116729205	116729206	OSM.hyper_594
chr10	118947538	118947539	OSM.hyper_595
chr10	122208958	122208959	OSM.hyper_596
chr10	122335493	122335494	OSM.hyper_597
chr10	124544225	124544226	OSM.hyper_598
chr10	124574339	124574340	OSM.hyper_599
chr10	124874234	124874235	OSM.hyper_600
chr10	124901142	124901143	OSM.hyper_601
chr10	125059239	125059240	OSM.hyper_602
chr10	125835395	125835396	OSM.hyper_603
chr10	126891574	126891575	OSM.hyper_604
chr10	127960847	127960848	OSM.hyper_605
chr10	129612344	129612345	OSM.hyper_606
chr10	129612345	129612346	OSM.hyper_607
chr10	130379448	130379449	OSM.hyper_608
chr10	130486589	130486590	OSM.hyper_609
chr10	131025541	131025542	OSM.hyper_610
chr10	132592649	132592650	OSM.hyper_611
chr10	132592650	132592651	OSM.hyper_612
chr10	133071011	133071012	OSM.hyper_613
chr10	133071012	133071013	OSM.hyper_614
chr11	392041	392042	OSM.hyper_615
chr11	392042	392043	OSM.hyper_616
chr11	2308765	2308766	OSM.hyper_617
chr11	2310213	2310214	OSM.hyper_618
chr11	3121247	3121248	OSM.hyper_619
chr11	11464993	11464994	OSM.hyper_620
chr11	40161482	40161483	OSM.hyper_621
chr11	45652716	45652717	OSM.hyper_622
chr11	46023041	46023042	OSM.hyper_623
chr11	60769586	60769587	OSM.hyper_624
chr11	64665258	64665259	OSM.hyper_625
chr11	67773529	67773530	OSM.hyper_626
chr11	70457091	70457092	OSM.hyper_627
chr11	70457092	70457093	OSM.hyper_628
chr11	71615252	71615253	OSM.hyper_629
chr11	75151838	75151839	OSM.hyper_630
chr11	78904489	78904490	OSM.hyper_631
chr11	86253846	86253847	OSM.hyper_632
chr11	87287505	87287506	OSM.hyper_633
chr11	94329356	94329357	OSM.hyper_634
chr11	107924835	107924836	OSM.hyper_635
chr11	117478768	117478769	OSM.hyper_636
chr11	119703899	119703900	OSM.hyper_637
chr11	121384399	121384400	OSM.hyper_638
chr11	125884335	125884336	OSM.hyper_639
chr11	125884336	125884337	OSM.hyper_640
chr11	128796701	128796702	OSM.hyper_641
chr12	2304637	2304638	OSM.hyper_642
chr12	2304638	2304639	OSM.hyper_643
chr12	2855518	2855519	OSM.hyper_644
chr12	2855568	2855569	OSM.hyper_645
chr12	3294832	3294833	OSM.hyper_646
chr12	5734896	5734897	OSM.hyper_647
chr12	6031017	6031018	OSM.hyper_648
chr12	6360730	6360731	OSM.hyper_649
chr12	7640157	7640158	OSM.hyper_650
chr12	7640160	7640161	OSM.hyper_651
chr12	7640164	7640165	OSM.hyper_652
chr12	7640167	7640168	OSM.hyper_653
chr12	7640181	7640182	OSM.hyper_654
chr12	7640197	7640198	OSM.hyper_655
chr12	7640201	7640202	OSM.hyper_656
chr12	7640225	7640226	OSM.hyper_657
chr12	7640232	7640233	OSM.hyper_658
chr12	7640245	7640246	OSM.hyper_659
chr12	7651966	7651967	OSM.hyper_660
chr12	7811083	7811084	OSM.hyper_661
chr12	12565853	12565854	OSM.hyper_662
chr12	12844074	12844075	OSM.hyper_663
chr12	19843570	19843571	OSM.hyper_664
chr12	27939661	27939662	OSM.hyper_665
chr12	41322775	41322776	OSM.hyper_666
chr12	41322776	41322777	OSM.hyper_667
chr12	48205759	48205760	OSM.hyper_668
chr12	55484302	55484303	OSM.hyper_669
chr12	55484303	55484304	OSM.hyper_670
chr12	57195773	57195774	OSM.hyper_671
chr12	57195790	57195791	OSM.hyper_672
chr12	58096448	58096449	OSM.hyper_673
chr12	62237246	62237247	OSM.hyper_674
chr12	65289293	65289294	OSM.hyper_675
chr12	69630766	69630767	OSM.hyper_676
chr12	72704038	72704039	OSM.hyper_677
chr12	73471759	73471760	OSM.hyper_678
chr12	94902671	94902672	OSM.hyper_679
chr12	95101928	95101929	OSM.hyper_680
chr12	96291444	96291445	OSM.hyper_681
chr12	102501159	102501160	OSM.hyper_682
chr12	103790932	103790933	OSM.hyper_683
chr12	110868225	110868226	OSM.hyper_684
chr12	110868307	110868308	OSM.hyper_685
chr12	116428117	116428118	OSM.hyper_686
chr12	118241876	118241877	OSM.hyper_687
chr12	120603735	120603736	OSM.hyper_688
chr12	121844609	121844610	OSM.hyper_689
chr12	124364013	124364014	OSM.hyper_690
chr12	124411801	124411802	OSM.hyper_691
chr12	124445417	124445418	OSM.hyper_692
chr12	124964415	124964416	OSM.hyper_693
chr12	127481475	127481476	OSM.hyper_694
chr12	130779471	130779472	OSM.hyper_695
chr12	131847228	131847229	OSM.hyper_696
chr12	132336576	132336577	OSM.hyper_697
chr12	132338951	132338952	OSM.hyper_698
chr12	132340800	132340801	OSM.hyper_699
chr12	132540643	132540644	OSM.hyper_700
chr12	132548471	132548472	OSM.hyper_701
chr12	132549780	132549781	OSM.hyper_702
chr12	132549781	132549782	OSM.hyper_703
chr12	132551377	132551378	OSM.hyper_704
chr12	132551378	132551379	OSM.hyper_705
chr12	132568633	132568634	OSM.hyper_706
chr12	132571987	132571988	OSM.hyper_707
chr12	132580237	132580238	OSM.hyper_708
chr12	132718143	132718144	OSM.hyper_709
chr12	132718767	132718768	OSM.hyper_710
chr12	132789333	132789334	OSM.hyper_711
chr12	132789334	132789335	OSM.hyper_712
chr12	132834959	132834960	OSM.hyper_713
chr12	132872862	132872863	OSM.hyper_714
chr13	20353752	20353753	OSM.hyper_715
chr13	21194525	21194526	OSM.hyper_716
chr13	23108112	23108113	OSM.hyper_717
chr13	23364487	23364488	OSM.hyper_718
chr13	45039576	45039577	OSM.hyper_719
chr13	48854797	48854798	OSM.hyper_720
chr13	48953331	48953332	OSM.hyper_721
chr13	54082517	54082518	OSM.hyper_722
chr13	76074371	76074372	OSM.hyper_723
chr13	90005915	90005916	OSM.hyper_724
chr13	92382863	92382864	OSM.hyper_725
chr13	92393470	92393471	OSM.hyper_726
chr13	92393471	92393472	OSM.hyper_727
chr13	92851630	92851631	OSM.hyper_728
chr13	95641376	95641377	OSM.hyper_729
chr13	98995784	98995785	OSM.hyper_730
chr13	100010447	100010448	OSM.hyper_731
chr13	104885938	104885939	OSM.hyper_732
chr13	104885939	104885940	OSM.hyper_733
chr13	109818476	109818477	OSM.hyper_734
chr13	110356709	110356710	OSM.hyper_735
chr13	110413860	110413861	OSM.hyper_736
chr13	111320235	111320236	OSM.hyper_737
chr13	111540106	111540107	OSM.hyper_738
chr13	112984860	112984861	OSM.hyper_739
chr13	113039015	113039016	OSM.hyper_740
chr13	113050945	113050946	OSM.hyper_741
chr13	114030046	114030047	OSM.hyper_742
chr14	19435346	19435347	OSM.hyper_743
chr14	19435347	19435348	OSM.hyper_744
chr14	21587712	21587713	OSM.hyper_745
chr14	21745989	21745990	OSM.hyper_746
chr14	24064802	24064803	OSM.hyper_747
chr14	25253847	25253848	OSM.hyper_748
chr14	31002269	31002270	OSM.hyper_749
chr14	34689965	34689966	OSM.hyper_750
chr14	38543452	38543453	OSM.hyper_751
chr14	40641376	40641377	OSM.hyper_752
chr14	55455277	55455278	OSM.hyper_753
chr14	55766350	55766351	OSM.hyper_754
chr14	63302296	63302297	OSM.hyper_755
chr14	64822816	64822817	OSM.hyper_756
chr14	70206856	70206857	OSM.hyper_757
chr14	70399291	70399292	OSM.hyper_758
chr14	72469060	72469061	OSM.hyper_759
chr14	73734173	73734174	OSM.hyper_760
chr14	73734174	73734175	OSM.hyper_761
chr14	77058244	77058245	OSM.hyper_762
chr14	82491260	82491261	OSM.hyper_763
chr14	82495112	82495113	OSM.hyper_764
chr14	87159946	87159947	OSM.hyper_765
chr14	90257833	90257834	OSM.hyper_766
chr14	92120957	92120958	OSM.hyper_767
chr14	92213998	92213999	OSM.hyper_768
chr14	92247218	92247219	OSM.hyper_769
chr14	94705877	94705878	OSM.hyper_770
chr14	94705878	94705879	OSM.hyper_771
chr14	95439983	95439984	OSM.hyper_772
chr14	95439984	95439985	OSM.hyper_773
chr14	98289597	98289598	OSM.hyper_774
chr14	98403093	98403094	OSM.hyper_775
chr14	98899675	98899676	OSM.hyper_776
chr14	101398276	101398277	OSM.hyper_777
chr14	104393456	104393457	OSM.hyper_778
chr14	104970494	104970495	OSM.hyper_779
chr14	105013319	105013320	OSM.hyper_780
chr15	24832965	24832966	OSM.hyper_781
chr15	27102059	27102060	OSM.hyper_782
chr15	27102060	27102061	OSM.hyper_783
chr15	27825593	27825594	OSM.hyper_784
chr15	27825594	27825595	OSM.hyper_785
chr15	27828220	27828221	OSM.hyper_786
chr15	27828221	27828222	OSM.hyper_787
chr15	45814308	45814309	OSM.hyper_788
chr15	47020788	47020789	OSM.hyper_789
chr15	50900037	50900038	OSM.hyper_790
chr15	56540618	56540619	OSM.hyper_791
chr15	58769881	58769882	OSM.hyper_792
chr15	59356849	59356850	OSM.hyper_793
chr15	65347799	65347800	OSM.hyper_794
chr15	66578378	66578379	OSM.hyper_795
chr15	66687486	66687487	OSM.hyper_796
chr15	66687487	66687488	OSM.hyper_797
chr15	67319087	67319088	OSM.hyper_798
chr15	73961260	73961261	OSM.hyper_799
chr15	73961261	73961262	OSM.hyper_800
chr15	74175514	74175515	OSM.hyper_801
chr15	74175515	74175516	OSM.hyper_802
chr15	74417634	74417635	OSM.hyper_803
chr15	78777840	78777841	OSM.hyper_804
chr15	78777841	78777842	OSM.hyper_805
chr15	88938692	88938693	OSM.hyper_806
chr15	89053070	89053071	OSM.hyper_807
chr15	91883423	91883424	OSM.hyper_808
chr15	91883424	91883425	OSM.hyper_809
chr15	93058827	93058828	OSM.hyper_810
chr15	93165262	93165263	OSM.hyper_811
chr15	93165263	93165264	OSM.hyper_812
chr15	94019676	94019677	OSM.hyper_813
chr15	94157789	94157790	OSM.hyper_814
chr15	94157790	94157791	OSM.hyper_815
chr15	99762215	99762216	OSM.hyper_816
chr15	100251891	100251892	OSM.hyper_817
chr15	100778955	100778956	OSM.hyper_818
chr15	100780410	100780411	OSM.hyper_819
chr15	100780411	100780412	OSM.hyper_820
chr16	2203917	2203918	OSM.hyper_821
chr16	2203918	2203919	OSM.hyper_822
chr16	3101938	3101939	OSM.hyper_823
chr16	3101942	3101943	OSM.hyper_824
chr16	3389675	3389676	OSM.hyper_825
chr16	5198223	5198224	OSM.hyper_826
chr16	9195382	9195383	OSM.hyper_827
chr16	9574393	9574394	OSM.hyper_828
chr16	9574394	9574395	OSM.hyper_829
chr16	10628418	10628419	OSM.hyper_830
chr16	19765400	19765401	OSM.hyper_831
chr16	22229531	22229532	OSM.hyper_832
chr16	29260188	29260189	OSM.hyper_833
chr16	29260189	29260190	OSM.hyper_834
chr16	29268716	29268717	OSM.hyper_835
chr16	29268717	29268718	OSM.hyper_836
chr16	29293469	29293470	OSM.hyper_837
chr16	31009421	31009422	OSM.hyper_838
chr16	49731038	49731039	OSM.hyper_839
chr16	54358504	54358505	OSM.hyper_840
chr16	56960981	56960982	OSM.hyper_841
chr16	58591481	58591482	OSM.hyper_842
chr16	58591482	58591483	OSM.hyper_843
chr16	58616357	58616358	OSM.hyper_844
chr16	58616358	58616359	OSM.hyper_845
chr16	58986540	58986541	OSM.hyper_846
chr16	63177416	63177417	OSM.hyper_847
chr16	63177417	63177418	OSM.hyper_848
chr16	78495729	78495730	OSM.hyper_849
chr16	81008345	81008346	OSM.hyper_850
chr16	83946925	83946926	OSM.hyper_851
chr16	84436390	84436391	OSM.hyper_852
chr16	85452312	85452313	OSM.hyper_853
chr16	85740570	85740571	OSM.hyper_854
chr16	87592047	87592048	OSM.hyper_855
chr16	87839137	87839138	OSM.hyper_856
chr16	88040854	88040855	OSM.hyper_857
chr16	88440860	88440861	OSM.hyper_858
chr16	88440861	88440862	OSM.hyper_859
chr16	88469184	88469185	OSM.hyper_860
chr16	88478986	88478987	OSM.hyper_861
chr16	88563218	88563219	OSM.hyper_862
chr16	88563219	88563220	OSM.hyper_863
chr16	88567761	88567762	OSM.hyper_864
chr16	88567762	88567763	OSM.hyper_865
chr16	88571488	88571489	OSM.hyper_866
chr16	88571489	88571490	OSM.hyper_867
chr16	88712915	88712916	OSM.hyper_868
chr16	88850442	88850443	OSM.hyper_869
chr16	89845102	89845103	OSM.hyper_870
chr17	4435926	4435927	OSM.hyper_871
chr17	4435927	4435928	OSM.hyper_872
chr17	7894438	7894439	OSM.hyper_873
chr17	8071516	8071517	OSM.hyper_874
chr17	8071517	8071518	OSM.hyper_875
chr17	11924916	11924917	OSM.hyper_876
chr17	14487692	14487693	OSM.hyper_877
chr17	15019937	15019938	OSM.hyper_878
chr17	27800493	27800494	OSM.hyper_879
chr17	29383230	29383231	OSM.hyper_880
chr17	30891519	30891520	OSM.hyper_881
chr17	31590599	31590600	OSM.hyper_882
chr17	31590600	31590601	OSM.hyper_883
chr17	32179883	32179884	OSM.hyper_884
chr17	39415673	39415674	OSM.hyper_885
chr17	41534258	41534259	OSM.hyper_886
chr17	41632131	41632132	OSM.hyper_887
chr17	43002233	43002234	OSM.hyper_888
chr17	43009482	43009483	OSM.hyper_889
chr17	43009483	43009484	OSM.hyper_890
chr17	49310243	49310244	OSM.hyper_891
chr17	49368746	49368747	OSM.hyper_892
chr17	55105669	55105670	OSM.hyper_893
chr17	57018831	57018832	OSM.hyper_894
chr17	57676795	57676796	OSM.hyper_895
chr17	64335124	64335125	OSM.hyper_896
chr17	68358651	68358652	OSM.hyper_897
chr17	74241262	74241263	OSM.hyper_898
chr17	76945490	76945491	OSM.hyper_899
chr17	77310439	77310440	OSM.hyper_900
chr17	78930462	78930463	OSM.hyper_901
chr17	79228222	79228223	OSM.hyper_902
chr17	79246332	79246333	OSM.hyper_903
chr17	79723821	79723822	OSM.hyper_904
chr17	79915340	79915341	OSM.hyper_905
chr17	80050686	80050687	OSM.hyper_906
chr17	81143119	81143120	OSM.hyper_907
chr17	81143120	81143121	OSM.hyper_908
chr17	81220597	81220598	OSM.hyper_909
chr17	81325683	81325684	OSM.hyper_910
chr17	81325684	81325685	OSM.hyper_911
chr17	81325689	81325690	OSM.hyper_912
chr17	81327739	81327740	OSM.hyper_913
chr17	81462827	81462828	OSM.hyper_914
chr17	81669311	81669312	OSM.hyper_915
chr17	81687528	81687529	OSM.hyper_916
chr17	82345709	82345710	OSM.hyper_917
chr17	82346313	82346314	OSM.hyper_918
chr17	82396982	82396983	OSM.hyper_919
chr17	82396994	82396995	OSM.hyper_920
chr18	514263	514264	OSM.hyper_921
chr18	2858855	2858856	OSM.hyper_922
chr18	2858856	2858857	OSM.hyper_923
chr18	3544210	3544211	OSM.hyper_924
chr18	7023988	7023989	OSM.hyper_925
chr18	9042041	9042042	OSM.hyper_926
chr18	9470345	9470346	OSM.hyper_927
chr18	9478796	9478797	OSM.hyper_928
chr18	9478797	9478798	OSM.hyper_929
chr18	10605083	10605084	OSM.hyper_930
chr18	11031291	11031292	OSM.hyper_931
chr18	14146162	14146163	OSM.hyper_932
chr18	14146163	14146164	OSM.hyper_933
chr18	22607655	22607656	OSM.hyper_934
chr18	37387437	37387438	OSM.hyper_935
chr18	39416851	39416852	OSM.hyper_936
chr18	47354083	47354084	OSM.hyper_937
chr18	56572253	56572254	OSM.hyper_938
chr18	57845457	57845458	OSM.hyper_939
chr18	57845458	57845459	OSM.hyper_940
chr18	64913670	64913671	OSM.hyper_941
chr18	66206513	66206514	OSM.hyper_942
chr18	76997401	76997402	OSM.hyper_943
chr18	78368321	78368322	OSM.hyper_944
chr18	78685893	78685894	OSM.hyper_945
chr18	78892425	78892426	OSM.hyper_946
chr18	78892426	78892427	OSM.hyper_947
chr18	79532190	79532191	OSM.hyper_948
chr18	79871745	79871746	OSM.hyper_949
chr18	79876077	79876078	OSM.hyper_950
chr18	79876101	79876102	OSM.hyper_951
chr19	402280	402281	OSM.hyper_952
chr19	567981	567982	OSM.hyper_953
chr19	569499	569500	OSM.hyper_954
chr19	570205	570206	OSM.hyper_955
chr19	604987	604988	OSM.hyper_956
chr19	647250	647251	OSM.hyper_957
chr19	647251	647252	OSM.hyper_958
chr19	653830	653831	OSM.hyper_959
chr19	670479	670480	OSM.hyper_960
chr19	938708	938709	OSM.hyper_961
chr19	1032229	1032230	OSM.hyper_962
chr19	1158885	1158886	OSM.hyper_963
chr19	1162376	1162377	OSM.hyper_964
chr19	1310498	1310499	OSM.hyper_965
chr19	1310499	1310500	OSM.hyper_966
chr19	1374450	1374451	OSM.hyper_967
chr19	1391059	1391060	OSM.hyper_968
chr19	1945934	1945935	OSM.hyper_969
chr19	1956035	1956036	OSM.hyper_970
chr19	1956036	1956037	OSM.hyper_971
chr19	2005607	2005608	OSM.hyper_972
chr19	2810249	2810250	OSM.hyper_973
chr19	5047700	5047701	OSM.hyper_974
chr19	5047716	5047717	OSM.hyper_975
chr19	7496125	7496126	OSM.hyper_976
chr19	8223658	8223659	OSM.hyper_977
chr19	8223873	8223874	OSM.hyper_978
chr19	8226024	8226025	OSM.hyper_979
chr19	8226025	8226026	OSM.hyper_980
chr19	9121831	9121832	OSM.hyper_981
chr19	9121876	9121877	OSM.hyper_982
chr19	9121877	9121878	OSM.hyper_983
chr19	10025880	10025881	OSM.hyper_984
chr19	11161083	11161084	OSM.hyper_985
chr19	12420973	12420974	OSM.hyper_986
chr19	13601192	13601193	OSM.hyper_987
chr19	18565386	18565387	OSM.hyper_988
chr19	18565430	18565431	OSM.hyper_989
chr19	18570661	18570662	OSM.hyper_990
chr19	19365555	19365556	OSM.hyper_991
chr19	19623730	19623731	OSM.hyper_992
chr19	19623731	19623732	OSM.hyper_993
chr19	19632289	19632290	OSM.hyper_994
chr19	23161478	23161479	OSM.hyper_995
chr19	29489602	29489603	OSM.hyper_996
chr19	31211631	31211632	OSM.hyper_997
chr19	34067223	34067224	OSM.hyper_998
chr19	35340634	35340635	OSM.hyper_999
chr19	35359024	35359025	OSM.hyper_1000
chr19	38744820	38744821	OSM.hyper_1001
chr19	40776371	40776372	OSM.hyper_1002
chr19	43354268	43354269	OSM.hyper_1003
chr19	44973975	44973976	OSM.hyper_1004
chr19	46644162	46644163	OSM.hyper_1005
chr19	47619134	47619135	OSM.hyper_1006
chr19	50507361	50507362	OSM.hyper_1007
chr19	55516226	55516227	OSM.hyper_1008
chr19	55533128	55533129	OSM.hyper_1009
chr19	55533129	55533130	OSM.hyper_1010
chr19	57366571	57366572	OSM.hyper_1011
chr20	3073870	3073871	OSM.hyper_1012
chr20	5520508	5520509	OSM.hyper_1013
chr20	6501797	6501798	OSM.hyper_1014
chr20	7839917	7839918	OSM.hyper_1015
chr20	23265841	23265842	OSM.hyper_1016
chr20	34979635	34979636	OSM.hyper_1017
chr20	49443324	49443325	OSM.hyper_1018
chr20	50594097	50594098	OSM.hyper_1019
chr20	53504009	53504010	OSM.hyper_1020
chr20	53563260	53563261	OSM.hyper_1021
chr20	53877152	53877153	OSM.hyper_1022
chr20	56697575	56697576	OSM.hyper_1023
chr20	61259539	61259540	OSM.hyper_1024
chr20	62064256	62064257	OSM.hyper_1025
chr20	62064257	62064258	OSM.hyper_1026
chr20	62622421	62622422	OSM.hyper_1027
chr20	62778750	62778751	OSM.hyper_1028
chr20	63133070	63133071	OSM.hyper_1029
chr20	63133071	63133072	OSM.hyper_1030
chr20	63247080	63247081	OSM.hyper_1031
chr20	63503050	63503051	OSM.hyper_1032
chr20	63503051	63503052	OSM.hyper_1033
chr20	63748975	63748976	OSM.hyper_1034
chr20	63748976	63748977	OSM.hyper_1035
chr21	10740026	10740027	OSM.hyper_1036
chr21	13935755	13935756	OSM.hyper_1037
chr21	14064043	14064044	OSM.hyper_1038
chr21	14064044	14064045	OSM.hyper_1039
chr21	16353423	16353424	OSM.hyper_1040
chr21	36118664	36118665	OSM.hyper_1041
chr21	36118749	36118750	OSM.hyper_1042
chr21	40789776	40789777	OSM.hyper_1043
chr21	41729925	41729926	OSM.hyper_1044
chr21	41741645	41741646	OSM.hyper_1045
chr21	41741718	41741719	OSM.hyper_1046
chr21	42281236	42281237	OSM.hyper_1047
chr21	42760333	42760334	OSM.hyper_1048
chr21	43306367	43306368	OSM.hyper_1049
chr21	43331198	43331199	OSM.hyper_1050
chr21	44413103	44413104	OSM.hyper_1051
chr21	44627501	44627502	OSM.hyper_1052
chr21	44627941	44627942	OSM.hyper_1053
chr21	45300095	45300096	OSM.hyper_1054
chr21	46388702	46388703	OSM.hyper_1055
chr21	46433109	46433110	OSM.hyper_1056
chr21	46433110	46433111	OSM.hyper_1057
chr22	17008411	17008412	OSM.hyper_1058
chr22	18088241	18088242	OSM.hyper_1059
chr22	20308797	20308798	OSM.hyper_1060
chr22	20308798	20308799	OSM.hyper_1061
chr22	20543627	20543628	OSM.hyper_1062
chr22	23160934	23160935	OSM.hyper_1063
chr22	24922723	24922724	OSM.hyper_1064
chr22	25354568	25354569	OSM.hyper_1065
chr22	26517298	26517299	OSM.hyper_1066
chr22	27621843	27621844	OSM.hyper_1067
chr22	30617309	30617310	OSM.hyper_1068
chr22	30865871	30865872	OSM.hyper_1069
chr22	35246572	35246573	OSM.hyper_1070
chr22	35302497	35302498	OSM.hyper_1071
chr22	37041313	37041314	OSM.hyper_1072
chr22	38769957	38769958	OSM.hyper_1073
chr22	38769958	38769959	OSM.hyper_1074
chr22	38828900	38828901	OSM.hyper_1075
chr22	39397761	39397762	OSM.hyper_1076
chr22	43936999	43937000	OSM.hyper_1077
chr22	44355113	44355114	OSM.hyper_1078
chr22	44370854	44370855	OSM.hyper_1079
chr22	45055054	45055055	OSM.hyper_1080
chr22	45412025	45412026	OSM.hyper_1081
chr22	45412026	45412027	OSM.hyper_1082
chr22	45430999	45431000	OSM.hyper_1083
chr22	45437772	45437773	OSM.hyper_1084
chr22	45906991	45906992	OSM.hyper_1085
chr22	46544276	46544277	OSM.hyper_1086
chr22	46678360	46678361	OSM.hyper_1087
chr22	46678361	46678362	OSM.hyper_1088
chr22	46692164	46692165	OSM.hyper_1089
chr22	46695424	46695425	OSM.hyper_1090
chr22	48081453	48081454	OSM.hyper_1091
chr22	48617056	48617057	OSM.hyper_1092
chr22	48670574	48670575	OSM.hyper_1093
chr22	48670575	48670576	OSM.hyper_1094
chr22	49090879	49090880	OSM.hyper_1095
chr22	49400291	49400292	OSM.hyper_1096
chr22	49615325	49615326	OSM.hyper_1097
chr22	50584090	50584091	OSM.hyper_1098
chr22	50692955	50692956	OSM.hyper_1099
chr22	50692956	50692957	OSM.hyper_1100
chrX	3463843	3463844	OSM.hyper_1101
chrX	3652146	3652147	OSM.hyper_1102
chrX	3652147	3652148	OSM.hyper_1103
chrX	5892533	5892534	OSM.hyper_1104
chrX	5892534	5892535	OSM.hyper_1105
chrX	8387508	8387509	OSM.hyper_1106
chrX	18916232	18916233	OSM.hyper_1107
chrX	18916233	18916234	OSM.hyper_1108
chrX	24093215	24093216	OSM.hyper_1109
chrX	24116383	24116384	OSM.hyper_1110
chrX	26192316	26192317	OSM.hyper_1111
chrX	28894773	28894774	OSM.hyper_1112
chrX	31440292	31440293	OSM.hyper_1113
chrX	33056651	33056652	OSM.hyper_1114
chrX	33096165	33096166	OSM.hyper_1115
chrX	34132389	34132390	OSM.hyper_1116
chrX	40226556	40226557	OSM.hyper_1117
chrX	43278469	43278470	OSM.hyper_1118
chrX	43278470	43278471	OSM.hyper_1119
chrX	44478623	44478624	OSM.hyper_1120
chrX	44562120	44562121	OSM.hyper_1121
chrX	44805960	44805961	OSM.hyper_1122
chrX	46835297	46835298	OSM.hyper_1123
chrX	48542705	48542706	OSM.hyper_1124
chrX	48542706	48542707	OSM.hyper_1125
chrX	48754555	48754556	OSM.hyper_1126
chrX	65462282	65462283	OSM.hyper_1127
chrX	68802941	68802942	OSM.hyper_1128
chrX	80797861	80797862	OSM.hyper_1129
chrX	94038353	94038354	OSM.hyper_1130
chrX	94045927	94045928	OSM.hyper_1131
chrX	97843874	97843875	OSM.hyper_1132
chrX	103071182	103071183	OSM.hyper_1133
chrX	103130717	103130718	OSM.hyper_1134
chrX	120200649	120200650	OSM.hyper_1135
chrX	129720382	129720383	OSM.hyper_1136
chrX	131748834	131748835	OSM.hyper_1137
chrX	131786010	131786011	OSM.hyper_1138
chrX	131786011	131786012	OSM.hyper_1139
chrX	134499434	134499435	OSM.hyper_1140
chrX	135046801	135046802	OSM.hyper_1141
chrX	135415671	135415672	OSM.hyper_1142
chrX	135464976	135464977	OSM.hyper_1143
chrX	139495518	139495519	OSM.hyper_1144
chrX	142986735	142986736	OSM.hyper_1145
chrX	143530731	143530732	OSM.hyper_1146
chrX	149884953	149884954	OSM.hyper_1147
chrX	150567797	150567798	OSM.hyper_1148
chrX	150698676	150698677	OSM.hyper_1149
chrX	150698680	150698681	OSM.hyper_1150

## Sheet: HYPO for OSM vs SSM
chr1	1720498	1720499	OSM.hypo_1
chr1	1740343	1740344	OSM.hypo_2
chr1	1754600	1754601	OSM.hypo_3
chr1	1918305	1918306	OSM.hypo_4
chr1	2216004	2216005	OSM.hypo_5
chr1	2950368	2950369	OSM.hypo_6
chr1	2981993	2981994	OSM.hypo_7
chr1	2982774	2982775	OSM.hypo_8
chr1	2982786	2982787	OSM.hypo_9
chr1	3029412	3029413	OSM.hypo_10
chr1	3032787	3032788	OSM.hypo_11
chr1	3263138	3263139	OSM.hypo_12
chr1	6518390	6518391	OSM.hypo_13
chr1	6530347	6530348	OSM.hypo_14
chr1	8109735	8109736	OSM.hypo_15
chr1	13630312	13630313	OSM.hypo_16
chr1	17732196	17732197	OSM.hypo_17
chr1	17748591	17748592	OSM.hypo_18
chr1	17748592	17748593	OSM.hypo_19
chr1	17791698	17791699	OSM.hypo_20
chr1	19246712	19246713	OSM.hypo_21
chr1	21319398	21319399	OSM.hypo_22
chr1	21527251	21527252	OSM.hypo_23
chr1	21527252	21527253	OSM.hypo_24
chr1	30671575	30671576	OSM.hypo_25
chr1	30671576	30671577	OSM.hypo_26
chr1	30729051	30729052	OSM.hypo_27
chr1	30729052	30729053	OSM.hypo_28
chr1	32729852	32729853	OSM.hypo_29
chr1	32815115	32815116	OSM.hypo_30
chr1	33144351	33144352	OSM.hypo_31
chr1	33226603	33226604	OSM.hypo_32
chr1	33432510	33432511	OSM.hypo_33
chr1	33509477	33509478	OSM.hypo_34
chr1	35544154	35544155	OSM.hypo_35
chr1	37524616	37524617	OSM.hypo_36
chr1	39018338	39018339	OSM.hypo_37
chr1	39033442	39033443	OSM.hypo_38
chr1	39033528	39033529	OSM.hypo_39
chr1	39041066	39041067	OSM.hypo_40
chr1	39557784	39557785	OSM.hypo_41
chr1	39581605	39581606	OSM.hypo_42
chr1	39622301	39622302	OSM.hypo_43
chr1	41584695	41584696	OSM.hypo_44
chr1	42349313	42349314	OSM.hypo_45
chr1	42349314	42349315	OSM.hypo_46
chr1	44463107	44463108	OSM.hypo_47
chr1	44463108	44463109	OSM.hypo_48
chr1	46360046	46360047	OSM.hypo_49
chr1	46417082	46417083	OSM.hypo_50
chr1	47556395	47556396	OSM.hypo_51
chr1	52652781	52652782	OSM.hypo_52
chr1	53526842	53526843	OSM.hypo_53
chr1	54984547	54984548	OSM.hypo_54
chr1	54984548	54984549	OSM.hypo_55
chr1	54999118	54999119	OSM.hypo_56
chr1	63183988	63183989	OSM.hypo_57
chr1	70601023	70601024	OSM.hypo_58
chr1	76270771	76270772	OSM.hypo_59
chr1	82070791	82070792	OSM.hypo_60
chr1	83576793	83576794	OSM.hypo_61
chr1	91670175	91670176	OSM.hypo_62
chr1	91670176	91670177	OSM.hypo_63
chr1	94576591	94576592	OSM.hypo_64
chr1	102234850	102234851	OSM.hypo_65
chr1	105090213	105090214	OSM.hypo_66
chr1	109892170	109892171	OSM.hypo_67
chr1	113048793	113048794	OSM.hypo_68
chr1	113052285	113052286	OSM.hypo_69
chr1	151492726	151492727	OSM.hypo_70
chr1	151890184	151890185	OSM.hypo_71
chr1	152196189	152196190	OSM.hypo_72
chr1	152626386	152626387	OSM.hypo_73
chr1	154379965	154379966	OSM.hypo_74
chr1	154680517	154680518	OSM.hypo_75
chr1	165830481	165830482	OSM.hypo_76
chr1	183095092	183095093	OSM.hypo_77
chr1	191810340	191810341	OSM.hypo_78
chr1	201358966	201358967	OSM.hypo_79
chr1	202118413	202118414	OSM.hypo_80
chr1	202370827	202370828	OSM.hypo_81
chr1	202370828	202370829	OSM.hypo_82
chr1	205072031	205072032	OSM.hypo_83
chr1	205654551	205654552	OSM.hypo_84
chr1	208927340	208927341	OSM.hypo_85
chr1	212811648	212811649	OSM.hypo_86
chr1	219051689	219051690	OSM.hypo_87
chr1	220035966	220035967	OSM.hypo_88
chr1	226540401	226540402	OSM.hypo_89
chr1	227883933	227883934	OSM.hypo_90
chr1	227883934	227883935	OSM.hypo_91
chr1	227959684	227959685	OSM.hypo_92
chr1	227959685	227959686	OSM.hypo_93
chr1	231145071	231145072	OSM.hypo_94
chr1	235604311	235604312	OSM.hypo_95
chr1	245245698	245245699	OSM.hypo_96
chr1	247657121	247657122	OSM.hypo_97
chr1	247657147	247657148	OSM.hypo_98
chr2	865765	865766	OSM.hypo_99
chr2	4883545	4883546	OSM.hypo_100
chr2	8624598	8624599	OSM.hypo_101
chr2	10496468	10496469	OSM.hypo_102
chr2	10496469	10496470	OSM.hypo_103
chr2	10500262	10500263	OSM.hypo_104
chr2	10500263	10500264	OSM.hypo_105
chr2	10594705	10594706	OSM.hypo_106
chr2	10703684	10703685	OSM.hypo_107
chr2	10703685	10703686	OSM.hypo_108
chr2	11112274	11112275	OSM.hypo_109
chr2	11391763	11391764	OSM.hypo_110
chr2	18869060	18869061	OSM.hypo_111
chr2	19985609	19985610	OSM.hypo_112
chr2	20006087	20006088	OSM.hypo_113
chr2	25534934	25534935	OSM.hypo_114
chr2	27865051	27865052	OSM.hypo_115
chr2	29029553	29029554	OSM.hypo_116
chr2	29029573	29029574	OSM.hypo_117
chr2	30197150	30197151	OSM.hypo_118
chr2	31434714	31434715	OSM.hypo_119
chr2	31690643	31690644	OSM.hypo_120
chr2	32312758	32312759	OSM.hypo_121
chr2	32312759	32312760	OSM.hypo_122
chr2	33141036	33141037	OSM.hypo_123
chr2	36576427	36576428	OSM.hypo_124
chr2	42072759	42072760	OSM.hypo_125
chr2	55716734	55716735	OSM.hypo_126
chr2	61497433	61497434	OSM.hypo_127
chr2	61549241	61549242	OSM.hypo_128
chr2	61559566	61559567	OSM.hypo_129
chr2	61559567	61559568	OSM.hypo_130
chr2	61864920	61864921	OSM.hypo_131
chr2	71315651	71315652	OSM.hypo_132
chr2	71315665	71315666	OSM.hypo_133
chr2	73151393	73151394	OSM.hypo_134
chr2	74123838	74123839	OSM.hypo_135
chr2	74123839	74123840	OSM.hypo_136
chr2	81182959	81182960	OSM.hypo_137
chr2	102587679	102587680	OSM.hypo_138
chr2	102587680	102587681	OSM.hypo_139
chr2	115079194	115079195	OSM.hypo_140
chr2	115079195	115079196	OSM.hypo_141
chr2	115125673	115125674	OSM.hypo_142
chr2	123522776	123522777	OSM.hypo_143
chr2	123522777	123522778	OSM.hypo_144
chr2	127233693	127233694	OSM.hypo_145
chr2	127233694	127233695	OSM.hypo_146
chr2	127631768	127631769	OSM.hypo_147
chr2	127631769	127631770	OSM.hypo_148
chr2	129427261	129427262	OSM.hypo_149
chr2	137936245	137936246	OSM.hypo_150
chr2	140080945	140080946	OSM.hypo_151
chr2	167999713	167999714	OSM.hypo_152
chr2	176267927	176267928	OSM.hypo_153
chr2	190856038	190856039	OSM.hypo_154
chr2	193588790	193588791	OSM.hypo_155
chr2	199942320	199942321	OSM.hypo_156
chr2	210485025	210485026	OSM.hypo_157
chr2	216810265	216810266	OSM.hypo_158
chr2	236084630	236084631	OSM.hypo_159
chr2	236691376	236691377	OSM.hypo_160
chr2	238674273	238674274	OSM.hypo_161
chr2	238890059	238890060	OSM.hypo_162
chr2	238890060	238890061	OSM.hypo_163
chr2	239284032	239284033	OSM.hypo_164
chr2	239347766	239347767	OSM.hypo_165
chr2	239515147	239515148	OSM.hypo_166
chr2	239596877	239596878	OSM.hypo_167
chr2	240308340	240308341	OSM.hypo_168
chr2	240783525	240783526	OSM.hypo_169
chr2	240800566	240800567	OSM.hypo_170
chr2	240893357	240893358	OSM.hypo_171
chr2	240967007	240967008	OSM.hypo_172
chr2	240967008	240967009	OSM.hypo_173
chr2	241644748	241644749	OSM.hypo_174
chr2	241713882	241713883	OSM.hypo_175
chr2	241713883	241713884	OSM.hypo_176
chr2	241721273	241721274	OSM.hypo_177
chr2	241757851	241757852	OSM.hypo_178
chr3	3479518	3479519	OSM.hypo_179
chr3	3646887	3646888	OSM.hypo_180
chr3	10518821	10518822	OSM.hypo_181
chr3	10939359	10939360	OSM.hypo_182
chr3	11070250	11070251	OSM.hypo_183
chr3	13486799	13486800	OSM.hypo_184
chr3	14271843	14271844	OSM.hypo_185
chr3	14305860	14305861	OSM.hypo_186
chr3	14870662	14870663	OSM.hypo_187
chr3	14870663	14870664	OSM.hypo_188
chr3	15510044	15510045	OSM.hypo_189
chr3	15869696	15869697	OSM.hypo_190
chr3	15869697	15869698	OSM.hypo_191
chr3	25412790	25412791	OSM.hypo_192
chr3	25412791	25412792	OSM.hypo_193
chr3	31746696	31746697	OSM.hypo_194
chr3	32377361	32377362	OSM.hypo_195
chr3	32377362	32377363	OSM.hypo_196
chr3	32742394	32742395	OSM.hypo_197
chr3	32812530	32812531	OSM.hypo_198
chr3	33087398	33087399	OSM.hypo_199
chr3	33087399	33087400	OSM.hypo_200
chr3	45165411	45165412	OSM.hypo_201
chr3	45165592	45165593	OSM.hypo_202
chr3	45178644	45178645	OSM.hypo_203
chr3	45346899	45346900	OSM.hypo_204
chr3	46457486	46457487	OSM.hypo_205
chr3	51248618	51248619	OSM.hypo_206
chr3	51248636	51248637	OSM.hypo_207
chr3	54626249	54626250	OSM.hypo_208
chr3	61435127	61435128	OSM.hypo_209
chr3	75571048	75571049	OSM.hypo_210
chr3	75578549	75578550	OSM.hypo_211
chr3	75638954	75638955	OSM.hypo_212
chr3	75707674	75707675	OSM.hypo_213
chr3	99903529	99903530	OSM.hypo_214
chr3	103232646	103232647	OSM.hypo_215
chr3	112184614	112184615	OSM.hypo_216
chr3	112184615	112184616	OSM.hypo_217
chr3	116131234	116131235	OSM.hypo_218
chr3	120502606	120502607	OSM.hypo_219
chr3	120502607	120502608	OSM.hypo_220
chr3	121688580	121688581	OSM.hypo_221
chr3	124745134	124745135	OSM.hypo_222
chr3	129373648	129373649	OSM.hypo_223
chr3	129373649	129373650	OSM.hypo_224
chr3	133166640	133166641	OSM.hypo_225
chr3	133979505	133979506	OSM.hypo_226
chr3	134297500	134297501	OSM.hypo_227
chr3	148877325	148877326	OSM.hypo_228
chr3	153261732	153261733	OSM.hypo_229
chr3	155861090	155861091	OSM.hypo_230
chr3	169072929	169072930	OSM.hypo_231
chr3	169072930	169072931	OSM.hypo_232
chr3	169081067	169081068	OSM.hypo_233
chr3	170198106	170198107	OSM.hypo_234
chr3	172952768	172952769	OSM.hypo_235
chr3	172952769	172952770	OSM.hypo_236
chr3	175133054	175133055	OSM.hypo_237
chr3	175133065	175133066	OSM.hypo_238
chr3	177396383	177396384	OSM.hypo_239
chr3	182712473	182712474	OSM.hypo_240
chr3	195144859	195144860	OSM.hypo_241
chr3	195167317	195167318	OSM.hypo_242
chr3	197579156	197579157	OSM.hypo_243
chr3	197579157	197579158	OSM.hypo_244
chr4	1360422	1360423	OSM.hypo_245
chr4	2885857	2885858	OSM.hypo_246
chr4	4163116	4163117	OSM.hypo_247
chr4	5704502	5704503	OSM.hypo_248
chr4	5840325	5840326	OSM.hypo_249
chr4	7163483	7163484	OSM.hypo_250
chr4	8067672	8067673	OSM.hypo_251
chr4	8067673	8067674	OSM.hypo_252
chr4	8778741	8778742	OSM.hypo_253
chr4	8778742	8778743	OSM.hypo_254
chr4	10113187	10113188	OSM.hypo_255
chr4	19767153	19767154	OSM.hypo_256
chr4	23872948	23872949	OSM.hypo_257
chr4	25246852	25246853	OSM.hypo_258
chr4	25246853	25246854	OSM.hypo_259
chr4	26255577	26255578	OSM.hypo_260
chr4	26255584	26255585	OSM.hypo_261
chr4	26255590	26255591	OSM.hypo_262
chr4	39485287	39485288	OSM.hypo_263
chr4	39622424	39622425	OSM.hypo_264
chr4	39826675	39826676	OSM.hypo_265
chr4	54755982	54755983	OSM.hypo_266
chr4	56417096	56417097	OSM.hypo_267
chr4	56898158	56898159	OSM.hypo_268
chr4	56945902	56945903	OSM.hypo_269
chr4	67716476	67716477	OSM.hypo_270
chr4	67716477	67716478	OSM.hypo_271
chr4	76078846	76078847	OSM.hypo_272
chr4	78888959	78888960	OSM.hypo_273
chr4	78888960	78888961	OSM.hypo_274
chr4	82377175	82377176	OSM.hypo_275
chr4	82389266	82389267	OSM.hypo_276
chr4	82389267	82389268	OSM.hypo_277
chr4	87399548	87399549	OSM.hypo_278
chr4	87399549	87399550	OSM.hypo_279
chr4	89124086	89124087	OSM.hypo_280
chr4	105365308	105365309	OSM.hypo_281
chr4	118977122	118977123	OSM.hypo_282
chr4	118977123	118977124	OSM.hypo_283
chr4	118977127	118977128	OSM.hypo_284
chr4	118977128	118977129	OSM.hypo_285
chr4	121624120	121624121	OSM.hypo_286
chr4	131729934	131729935	OSM.hypo_287
chr4	136823860	136823861	OSM.hypo_288
chr4	136824824	136824825	OSM.hypo_289
chr4	138484303	138484304	OSM.hypo_290
chr4	138484428	138484429	OSM.hypo_291
chr4	139755231	139755232	OSM.hypo_292
chr4	148915697	148915698	OSM.hypo_293
chr4	164814536	164814537	OSM.hypo_294
chr4	182160203	182160204	OSM.hypo_295
chr4	182160244	182160245	OSM.hypo_296
chr4	183386897	183386898	OSM.hypo_297
chr5	2446765	2446766	OSM.hypo_298
chr5	14731241	14731242	OSM.hypo_299
chr5	32445376	32445377	OSM.hypo_300
chr5	35796345	35796346	OSM.hypo_301
chr5	44239716	44239717	OSM.hypo_302
chr5	55444184	55444185	OSM.hypo_303
chr5	58745135	58745136	OSM.hypo_304
chr5	58745136	58745137	OSM.hypo_305
chr5	74923714	74923715	OSM.hypo_306
chr5	76776909	76776910	OSM.hypo_307
chr5	83515960	83515961	OSM.hypo_308
chr5	84830369	84830370	OSM.hypo_309
chr5	84830370	84830371	OSM.hypo_310
chr5	98716791	98716792	OSM.hypo_311
chr5	100701303	100701304	OSM.hypo_312
chr5	122848581	122848582	OSM.hypo_313
chr5	122852245	122852246	OSM.hypo_314
chr5	126574421	126574422	OSM.hypo_315
chr5	126639699	126639700	OSM.hypo_316
chr5	126751512	126751513	OSM.hypo_317
chr5	132699808	132699809	OSM.hypo_318
chr5	135481046	135481047	OSM.hypo_319
chr5	157694053	157694054	OSM.hypo_320
chr5	157922765	157922766	OSM.hypo_321
chr5	168558453	168558454	OSM.hypo_322
chr5	172286667	172286668	OSM.hypo_323
chr5	173764683	173764684	OSM.hypo_324
chr5	174526421	174526422	OSM.hypo_325
chr5	177531395	177531396	OSM.hypo_326
chr5	178287108	178287109	OSM.hypo_327
chr5	178287109	178287110	OSM.hypo_328
chr5	179508717	179508718	OSM.hypo_329
chr6	10376837	10376838	OSM.hypo_330
chr6	14941671	14941672	OSM.hypo_331
chr6	21332593	21332594	OSM.hypo_332
chr6	21761188	21761189	OSM.hypo_333
chr6	25005394	25005395	OSM.hypo_334
chr6	34895938	34895939	OSM.hypo_335
chr6	37196105	37196106	OSM.hypo_336
chr6	41849757	41849758	OSM.hypo_337
chr6	41872778	41872779	OSM.hypo_338
chr6	42701370	42701371	OSM.hypo_339
chr6	44391537	44391538	OSM.hypo_340
chr6	52307176	52307177	OSM.hypo_341
chr6	69433273	69433274	OSM.hypo_342
chr6	73334521	73334522	OSM.hypo_343
chr6	87077314	87077315	OSM.hypo_344
chr6	99252100	99252101	OSM.hypo_345
chr6	105615196	105615197	OSM.hypo_346
chr6	107156395	107156396	OSM.hypo_347
chr6	110583622	110583623	OSM.hypo_348
chr6	111031495	111031496	OSM.hypo_349
chr6	112340419	112340420	OSM.hypo_350
chr6	113484708	113484709	OSM.hypo_351
chr6	120688946	120688947	OSM.hypo_352
chr6	126734626	126734627	OSM.hypo_353
chr6	141566548	141566549	OSM.hypo_354
chr6	148267439	148267440	OSM.hypo_355
chr6	148267440	148267441	OSM.hypo_356
chr6	148281900	148281901	OSM.hypo_357
chr6	150995294	150995295	OSM.hypo_358
chr6	151410344	151410345	OSM.hypo_359
chr6	151577217	151577218	OSM.hypo_360
chr6	157054015	157054016	OSM.hypo_361
chr6	157054054	157054055	OSM.hypo_362
chr6	161203533	161203534	OSM.hypo_363
chr6	161203534	161203535	OSM.hypo_364
chr6	161767288	161767289	OSM.hypo_365
chr6	161767289	161767290	OSM.hypo_366
chr6	161767389	161767390	OSM.hypo_367
chr6	161767390	161767391	OSM.hypo_368
chr6	166507079	166507080	OSM.hypo_369
chr6	167700816	167700817	OSM.hypo_370
chr6	168495570	168495571	OSM.hypo_371
chr6	168729635	168729636	OSM.hypo_372
chr6	170241980	170241981	OSM.hypo_373
chr7	302890	302891	OSM.hypo_374
chr7	302891	302892	OSM.hypo_375
chr7	592300	592301	OSM.hypo_376
chr7	716448	716449	OSM.hypo_377
chr7	946204	946205	OSM.hypo_378
chr7	959508	959509	OSM.hypo_379
chr7	959509	959510	OSM.hypo_380
chr7	982311	982312	OSM.hypo_381
chr7	995267	995268	OSM.hypo_382
chr7	1005317	1005318	OSM.hypo_383
chr7	1037587	1037588	OSM.hypo_384
chr7	1132952	1132953	OSM.hypo_385
chr7	1263803	1263804	OSM.hypo_386
chr7	1263804	1263805	OSM.hypo_387
chr7	1268755	1268756	OSM.hypo_388
chr7	1934267	1934268	OSM.hypo_389
chr7	1953186	1953187	OSM.hypo_390
chr7	2070298	2070299	OSM.hypo_391
chr7	2070299	2070300	OSM.hypo_392
chr7	2543273	2543274	OSM.hypo_393
chr7	2923118	2923119	OSM.hypo_394
chr7	2923119	2923120	OSM.hypo_395
chr7	3878434	3878435	OSM.hypo_396
chr7	4181320	4181321	OSM.hypo_397
chr7	4228817	4228818	OSM.hypo_398
chr7	5566644	5566645	OSM.hypo_399
chr7	5586614	5586615	OSM.hypo_400
chr7	6863156	6863157	OSM.hypo_401
chr7	6896253	6896254	OSM.hypo_402
chr7	14169514	14169515	OSM.hypo_403
chr7	16605832	16605833	OSM.hypo_404
chr7	18642117	18642118	OSM.hypo_405
chr7	20769552	20769553	OSM.hypo_406
chr7	21461381	21461382	OSM.hypo_407
chr7	23388127	23388128	OSM.hypo_408
chr7	23388128	23388129	OSM.hypo_409
chr7	30626852	30626853	OSM.hypo_410
chr7	32541000	32541001	OSM.hypo_411
chr7	39577646	39577647	OSM.hypo_412
chr7	43946003	43946004	OSM.hypo_413
chr7	44559312	44559313	OSM.hypo_414
chr7	48268438	48268439	OSM.hypo_415
chr7	51208067	51208068	OSM.hypo_416
chr7	55402822	55402823	OSM.hypo_417
chr7	56825682	56825683	OSM.hypo_418
chr7	57437670	57437671	OSM.hypo_419
chr7	57437968	57437969	OSM.hypo_420
chr7	57452362	57452363	OSM.hypo_421
chr7	69591912	69591913	OSM.hypo_422
chr7	69591913	69591914	OSM.hypo_423
chr7	71081418	71081419	OSM.hypo_424
chr7	72104701	72104702	OSM.hypo_425
chr7	72104786	72104787	OSM.hypo_426
chr7	72543045	72543046	OSM.hypo_427
chr7	72543046	72543047	OSM.hypo_428
chr7	72543694	72543695	OSM.hypo_429
chr7	72808774	72808775	OSM.hypo_430
chr7	72810138	72810139	OSM.hypo_431
chr7	73922256	73922257	OSM.hypo_432
chr7	98857931	98857932	OSM.hypo_433
chr7	99167513	99167514	OSM.hypo_434
chr7	99167514	99167515	OSM.hypo_435
chr7	100848001	100848002	OSM.hypo_436
chr7	101767940	101767941	OSM.hypo_437
chr7	116917548	116917549	OSM.hypo_438
chr7	126614064	126614065	OSM.hypo_439
chr7	128540443	128540444	OSM.hypo_440
chr7	128557737	128557738	OSM.hypo_441
chr7	129031047	129031048	OSM.hypo_442
chr7	129305244	129305245	OSM.hypo_443
chr7	130085602	130085603	OSM.hypo_444
chr7	130180556	130180557	OSM.hypo_445
chr7	130180557	130180558	OSM.hypo_446
chr7	134107280	134107281	OSM.hypo_447
chr7	134107318	134107319	OSM.hypo_448
chr7	139851044	139851045	OSM.hypo_449
chr7	143719294	143719295	OSM.hypo_450
chr7	144020658	144020659	OSM.hypo_451
chr7	144930204	144930205	OSM.hypo_452
chr7	149731630	149731631	OSM.hypo_453
chr7	151100493	151100494	OSM.hypo_454
chr7	151693459	151693460	OSM.hypo_455
chr7	151846341	151846342	OSM.hypo_456
chr7	155231611	155231612	OSM.hypo_457
chr7	155358741	155358742	OSM.hypo_458
chr7	157245863	157245864	OSM.hypo_459
chr7	157293487	157293488	OSM.hypo_460
chr7	158246918	158246919	OSM.hypo_461
chr7	158247217	158247218	OSM.hypo_462
chr7	158747585	158747586	OSM.hypo_463
chr8	569318	569319	OSM.hypo_464
chr8	4041219	4041220	OSM.hypo_465
chr8	4041309	4041310	OSM.hypo_466
chr8	5962819	5962820	OSM.hypo_467
chr8	6611802	6611803	OSM.hypo_468
chr8	6635273	6635274	OSM.hypo_469
chr8	8376560	8376561	OSM.hypo_470
chr8	10161829	10161830	OSM.hypo_471
chr8	23292789	23292790	OSM.hypo_472
chr8	23297823	23297824	OSM.hypo_473
chr8	23545864	23545865	OSM.hypo_474
chr8	24895879	24895880	OSM.hypo_475
chr8	29889031	29889032	OSM.hypo_476
chr8	31480920	31480921	OSM.hypo_477
chr8	41728053	41728054	OSM.hypo_478
chr8	41728054	41728055	OSM.hypo_479
chr8	42560798	42560799	OSM.hypo_480
chr8	42600137	42600138	OSM.hypo_481
chr8	59761491	59761492	OSM.hypo_482
chr8	59761492	59761493	OSM.hypo_483
chr8	60121806	60121807	OSM.hypo_484
chr8	60133410	60133411	OSM.hypo_485
chr8	60133411	60133412	OSM.hypo_486
chr8	60928951	60928952	OSM.hypo_487
chr8	68290180	68290181	OSM.hypo_488
chr8	74593745	74593746	OSM.hypo_489
chr8	94656004	94656005	OSM.hypo_490
chr8	94715968	94715969	OSM.hypo_491
chr8	95921565	95921566	OSM.hypo_492
chr8	96344521	96344522	OSM.hypo_493
chr8	100893001	100893002	OSM.hypo_494
chr8	100894835	100894836	OSM.hypo_495
chr8	102583245	102583246	OSM.hypo_496
chr8	119176296	119176297	OSM.hypo_497
chr8	119786687	119786688	OSM.hypo_498
chr8	120002429	120002430	OSM.hypo_499
chr8	120002430	120002431	OSM.hypo_500
chr8	126574224	126574225	OSM.hypo_501
chr8	139843584	139843585	OSM.hypo_502
chr8	140536576	140536577	OSM.hypo_503
chr8	140562068	140562069	OSM.hypo_504
chr8	141060880	141060881	OSM.hypo_505
chr8	142876323	142876324	OSM.hypo_506
chr8	142991686	142991687	OSM.hypo_507
chr8	143890862	143890863	OSM.hypo_508
chr8	144273005	144273006	OSM.hypo_509
chr8	144544999	144545000	OSM.hypo_510
chr9	2095373	2095374	OSM.hypo_511
chr9	2095374	2095375	OSM.hypo_512
chr9	6423671	6423672	OSM.hypo_513
chr9	6423672	6423673	OSM.hypo_514
chr9	7790322	7790323	OSM.hypo_515
chr9	15442907	15442908	OSM.hypo_516
chr9	21633469	21633470	OSM.hypo_517
chr9	28147676	28147677	OSM.hypo_518
chr9	28147677	28147678	OSM.hypo_519
chr9	28148022	28148023	OSM.hypo_520
chr9	28148023	28148024	OSM.hypo_521
chr9	28149105	28149106	OSM.hypo_522
chr9	32703297	32703298	OSM.hypo_523
chr9	36027350	36027351	OSM.hypo_524
chr9	39042395	39042396	OSM.hypo_525
chr9	39084384	39084385	OSM.hypo_526
chr9	39084385	39084386	OSM.hypo_527
chr9	39142564	39142565	OSM.hypo_528
chr9	69088582	69088583	OSM.hypo_529
chr9	69088583	69088584	OSM.hypo_530
chr9	69206829	69206830	OSM.hypo_531
chr9	70424020	70424021	OSM.hypo_532
chr9	70425553	70425554	OSM.hypo_533
chr9	80659880	80659881	OSM.hypo_534
chr9	80659881	80659882	OSM.hypo_535
chr9	81496828	81496829	OSM.hypo_536
chr9	81515106	81515107	OSM.hypo_537
chr9	81554471	81554472	OSM.hypo_538
chr9	87842554	87842555	OSM.hypo_539
chr9	88106360	88106361	OSM.hypo_540
chr9	89543310	89543311	OSM.hypo_541
chr9	89543311	89543312	OSM.hypo_542
chr9	90224842	90224843	OSM.hypo_543
chr9	94981620	94981621	OSM.hypo_544
chr9	102372135	102372136	OSM.hypo_545
chr9	105076538	105076539	OSM.hypo_546
chr9	107365414	107365415	OSM.hypo_547
chr9	120350432	120350433	OSM.hypo_548
chr9	121164115	121164116	OSM.hypo_549
chr9	121164116	121164117	OSM.hypo_550
chr9	122528363	122528364	OSM.hypo_551
chr9	125310818	125310819	OSM.hypo_552
chr9	129227640	129227641	OSM.hypo_553
chr9	130392824	130392825	OSM.hypo_554
chr9	132518673	132518674	OSM.hypo_555
chr9	132523174	132523175	OSM.hypo_556
chr9	132603646	132603647	OSM.hypo_557
chr9	133242882	133242883	OSM.hypo_558
chr9	134230725	134230726	OSM.hypo_559
chr9	134230879	134230880	OSM.hypo_560
chr9	134230922	134230923	OSM.hypo_561
chr9	134963361	134963362	OSM.hypo_562
chr9	135545417	135545418	OSM.hypo_563
chr9	136019300	136019301	OSM.hypo_564
chr9	136019637	136019638	OSM.hypo_565
chr9	136019638	136019639	OSM.hypo_566
chr10	1006506	1006507	OSM.hypo_567
chr10	1096810	1096811	OSM.hypo_568
chr10	7861185	7861186	OSM.hypo_569
chr10	11774968	11774969	OSM.hypo_570
chr10	14582823	14582824	OSM.hypo_571
chr10	14582824	14582825	OSM.hypo_572
chr10	20894680	20894681	OSM.hypo_573
chr10	24227823	24227824	OSM.hypo_574
chr10	28357876	28357877	OSM.hypo_575
chr10	33264395	33264396	OSM.hypo_576
chr10	44357565	44357566	OSM.hypo_577
chr10	49019470	49019471	OSM.hypo_578
chr10	54939237	54939238	OSM.hypo_579
chr10	65828912	65828913	OSM.hypo_580
chr10	71233323	71233324	OSM.hypo_581
chr10	71480316	71480317	OSM.hypo_582
chr10	71480317	71480318	OSM.hypo_583
chr10	71883960	71883961	OSM.hypo_584
chr10	77496334	77496335	OSM.hypo_585
chr10	79426197	79426198	OSM.hypo_586
chr10	92045218	92045219	OSM.hypo_587
chr10	99857429	99857430	OSM.hypo_588
chr10	100955130	100955131	OSM.hypo_589
chr10	100992988	100992989	OSM.hypo_590
chr10	101005065	101005066	OSM.hypo_591
chr10	101011815	101011816	OSM.hypo_592
chr10	106806688	106806689	OSM.hypo_593
chr10	109938403	109938404	OSM.hypo_594
chr10	121626741	121626742	OSM.hypo_595
chr10	122036646	122036647	OSM.hypo_596
chr10	124510532	124510533	OSM.hypo_597
chr10	124510533	124510534	OSM.hypo_598
chr10	124537254	124537255	OSM.hypo_599
chr10	124537255	124537256	OSM.hypo_600
chr10	124901053	124901054	OSM.hypo_601
chr10	124901054	124901055	OSM.hypo_602
chr10	124901087	124901088	OSM.hypo_603
chr10	124901088	124901089	OSM.hypo_604
chr10	127393384	127393385	OSM.hypo_605
chr10	129071539	129071540	OSM.hypo_606
chr10	131136775	131136776	OSM.hypo_607
chr10	131149681	131149682	OSM.hypo_608
chr10	131533370	131533371	OSM.hypo_609
chr10	131956063	131956064	OSM.hypo_610
chr10	131956064	131956065	OSM.hypo_611
chr10	132592564	132592565	OSM.hypo_612
chr10	132592565	132592566	OSM.hypo_613
chr10	132750366	132750367	OSM.hypo_614
chr11	344588	344589	OSM.hypo_615
chr11	344637	344638	OSM.hypo_616
chr11	400443	400444	OSM.hypo_617
chr11	400493	400494	OSM.hypo_618
chr11	400496	400497	OSM.hypo_619
chr11	400506	400507	OSM.hypo_620
chr11	400508	400509	OSM.hypo_621
chr11	400527	400528	OSM.hypo_622
chr11	400555	400556	OSM.hypo_623
chr11	400556	400557	OSM.hypo_624
chr11	400578	400579	OSM.hypo_625
chr11	400586	400587	OSM.hypo_626
chr11	400588	400589	OSM.hypo_627
chr11	400589	400590	OSM.hypo_628
chr11	400597	400598	OSM.hypo_629
chr11	400600	400601	OSM.hypo_630
chr11	400604	400605	OSM.hypo_631
chr11	400606	400607	OSM.hypo_632
chr11	400613	400614	OSM.hypo_633
chr11	400614	400615	OSM.hypo_634
chr11	400627	400628	OSM.hypo_635
chr11	400632	400633	OSM.hypo_636
chr11	400645	400646	OSM.hypo_637
chr11	400654	400655	OSM.hypo_638
chr11	2211434	2211435	OSM.hypo_639
chr11	2211435	2211436	OSM.hypo_640
chr11	9341719	9341720	OSM.hypo_641
chr11	20876531	20876532	OSM.hypo_642
chr11	20876532	20876533	OSM.hypo_643
chr11	23092516	23092517	OSM.hypo_644
chr11	40859856	40859857	OSM.hypo_645
chr11	40859858	40859859	OSM.hypo_646
chr11	41811249	41811250	OSM.hypo_647
chr11	45914483	45914484	OSM.hypo_648
chr11	46302721	46302722	OSM.hypo_649
chr11	46318046	46318047	OSM.hypo_650
chr11	55874321	55874322	OSM.hypo_651
chr11	64141563	64141564	OSM.hypo_652
chr11	64167051	64167052	OSM.hypo_653
chr11	64167052	64167053	OSM.hypo_654
chr11	64400353	64400354	OSM.hypo_655
chr11	66510138	66510139	OSM.hypo_656
chr11	68027536	68027537	OSM.hypo_657
chr11	68035748	68035749	OSM.hypo_658
chr11	68254539	68254540	OSM.hypo_659
chr11	69038157	69038158	OSM.hypo_660
chr11	70733115	70733116	OSM.hypo_661
chr11	71910267	71910268	OSM.hypo_662
chr11	75040690	75040691	OSM.hypo_663
chr11	90208158	90208159	OSM.hypo_664
chr11	94967217	94967218	OSM.hypo_665
chr11	94998595	94998596	OSM.hypo_666
chr11	95482164	95482165	OSM.hypo_667
chr11	107008010	107008011	OSM.hypo_668
chr11	107008011	107008012	OSM.hypo_669
chr11	107834283	107834284	OSM.hypo_670
chr11	108664243	108664244	OSM.hypo_671
chr11	111914200	111914201	OSM.hypo_672
chr11	117859114	117859115	OSM.hypo_673
chr11	117859115	117859116	OSM.hypo_674
chr11	119277240	119277241	OSM.hypo_675
chr11	120647943	120647944	OSM.hypo_676
chr11	120647944	120647945	OSM.hypo_677
chr11	121639896	121639897	OSM.hypo_678
chr11	124274774	124274775	OSM.hypo_679
chr11	125703955	125703956	OSM.hypo_680
chr11	126184959	126184960	OSM.hypo_681
chr11	135008792	135008793	OSM.hypo_682
chr12	630532	630533	OSM.hypo_683
chr12	630567	630568	OSM.hypo_684
chr12	630597	630598	OSM.hypo_685
chr12	630624	630625	OSM.hypo_686
chr12	630629	630630	OSM.hypo_687
chr12	630657	630658	OSM.hypo_688
chr12	630667	630668	OSM.hypo_689
chr12	630674	630675	OSM.hypo_690
chr12	630677	630678	OSM.hypo_691
chr12	630767	630768	OSM.hypo_692
chr12	630771	630772	OSM.hypo_693
chr12	630780	630781	OSM.hypo_694
chr12	630785	630786	OSM.hypo_695
chr12	630788	630789	OSM.hypo_696
chr12	631173	631174	OSM.hypo_697
chr12	631219	631220	OSM.hypo_698
chr12	631239	631240	OSM.hypo_699
chr12	2183524	2183525	OSM.hypo_700
chr12	3321392	3321393	OSM.hypo_701
chr12	3321393	3321394	OSM.hypo_702
chr12	5607720	5607721	OSM.hypo_703
chr12	9322851	9322852	OSM.hypo_704
chr12	9324692	9324693	OSM.hypo_705
chr12	10139287	10139288	OSM.hypo_706
chr12	10590297	10590298	OSM.hypo_707
chr12	11637369	11637370	OSM.hypo_708
chr12	17300161	17300162	OSM.hypo_709
chr12	25246540	25246541	OSM.hypo_710
chr12	26771584	26771585	OSM.hypo_711
chr12	26931873	26931874	OSM.hypo_712
chr12	26931874	26931875	OSM.hypo_713
chr12	31822272	31822273	OSM.hypo_714
chr12	38799816	38799817	OSM.hypo_715
chr12	41556916	41556917	OSM.hypo_716
chr12	44847987	44847988	OSM.hypo_717
chr12	45516054	45516055	OSM.hypo_718
chr12	45516072	45516073	OSM.hypo_719
chr12	47222249	47222250	OSM.hypo_720
chr12	49118978	49118979	OSM.hypo_721
chr12	49221660	49221661	OSM.hypo_722
chr12	52093176	52093177	OSM.hypo_723
chr12	52441615	52441616	OSM.hypo_724
chr12	52441616	52441617	OSM.hypo_725
chr12	56879081	56879082	OSM.hypo_726
chr12	56879082	56879083	OSM.hypo_727
chr12	57370411	57370412	OSM.hypo_728
chr12	63888124	63888125	OSM.hypo_729
chr12	75956791	75956792	OSM.hypo_730
chr12	100148120	100148121	OSM.hypo_731
chr12	101811925	101811926	OSM.hypo_732
chr12	105828983	105828984	OSM.hypo_733
chr12	112016807	112016808	OSM.hypo_734
chr12	113817516	113817517	OSM.hypo_735
chr12	117299377	117299378	OSM.hypo_736
chr12	120103212	120103213	OSM.hypo_737
chr12	120103213	120103214	OSM.hypo_738
chr12	121040624	121040625	OSM.hypo_739
chr12	124289147	124289148	OSM.hypo_740
chr12	124289148	124289149	OSM.hypo_741
chr12	124501973	124501974	OSM.hypo_742
chr12	124954619	124954620	OSM.hypo_743
chr12	126452141	126452142	OSM.hypo_744
chr12	127478320	127478321	OSM.hypo_745
chr12	127478321	127478322	OSM.hypo_746
chr12	128795386	128795387	OSM.hypo_747
chr12	129310859	129310860	OSM.hypo_748
chr12	131629084	131629085	OSM.hypo_749
chr12	132295335	132295336	OSM.hypo_750
chr12	132453773	132453774	OSM.hypo_751
chr12	132573198	132573199	OSM.hypo_752
chr12	132823161	132823162	OSM.hypo_753
chr13	20366970	20366971	OSM.hypo_754
chr13	21602298	21602299	OSM.hypo_755
chr13	22669506	22669507	OSM.hypo_756
chr13	25414315	25414316	OSM.hypo_757
chr13	35526776	35526777	OSM.hypo_758
chr13	35937263	35937264	OSM.hypo_759
chr13	38915979	38915980	OSM.hypo_760
chr13	50761956	50761957	OSM.hypo_761
chr13	54364171	54364172	OSM.hypo_762
chr13	59245865	59245866	OSM.hypo_763
chr13	59248096	59248097	OSM.hypo_764
chr13	68171260	68171261	OSM.hypo_765
chr13	76831265	76831266	OSM.hypo_766
chr13	76831266	76831267	OSM.hypo_767
chr13	80918912	80918913	OSM.hypo_768
chr13	95396057	95396058	OSM.hypo_769
chr13	95396058	95396059	OSM.hypo_770
chr13	98998255	98998256	OSM.hypo_771
chr13	99906704	99906705	OSM.hypo_772
chr13	99906714	99906715	OSM.hypo_773
chr13	102930226	102930227	OSM.hypo_774
chr13	109880746	109880747	OSM.hypo_775
chr13	109880747	109880748	OSM.hypo_776
chr13	110482433	110482434	OSM.hypo_777
chr13	110668270	110668271	OSM.hypo_778
chr13	110668272	110668273	OSM.hypo_779
chr13	111901749	111901750	OSM.hypo_780
chr13	112911264	112911265	OSM.hypo_781
chr13	112911265	112911266	OSM.hypo_782
chr13	114030307	114030308	OSM.hypo_783
chr13	114077409	114077410	OSM.hypo_784
chr13	114103040	114103041	OSM.hypo_785
chr14	31276384	31276385	OSM.hypo_786
chr14	31276385	31276386	OSM.hypo_787
chr14	31437459	31437460	OSM.hypo_788
chr14	31437460	31437461	OSM.hypo_789
chr14	34575264	34575265	OSM.hypo_790
chr14	35012045	35012046	OSM.hypo_791
chr14	35012046	35012047	OSM.hypo_792
chr14	35019917	35019918	OSM.hypo_793
chr14	35019918	35019919	OSM.hypo_794
chr14	35124986	35124987	OSM.hypo_795
chr14	54487516	54487517	OSM.hypo_796
chr14	55873350	55873351	OSM.hypo_797
chr14	62843631	62843632	OSM.hypo_798
chr14	63003810	63003811	OSM.hypo_799
chr14	64201426	64201427	OSM.hypo_800
chr14	70310572	70310573	OSM.hypo_801
chr14	74310168	74310169	OSM.hypo_802
chr14	77844316	77844317	OSM.hypo_803
chr14	82519769	82519770	OSM.hypo_804
chr14	86886846	86886847	OSM.hypo_805
chr14	90558121	90558122	OSM.hypo_806
chr14	90559918	90559919	OSM.hypo_807
chr14	92183886	92183887	OSM.hypo_808
chr14	97758243	97758244	OSM.hypo_809
chr14	97849434	97849435	OSM.hypo_810
chr14	99560506	99560507	OSM.hypo_811
chr14	100774192	100774193	OSM.hypo_812
chr14	100774193	100774194	OSM.hypo_813
chr14	101227835	101227836	OSM.hypo_814
chr14	101227836	101227837	OSM.hypo_815
chr14	102520351	102520352	OSM.hypo_816
chr14	103231821	103231822	OSM.hypo_817
chr14	103369152	103369153	OSM.hypo_818
chr14	103412144	103412145	OSM.hypo_819
chr14	103727941	103727942	OSM.hypo_820
chr14	103727942	103727943	OSM.hypo_821
chr14	104270950	104270951	OSM.hypo_822
chr14	104317453	104317454	OSM.hypo_823
chr14	104868712	104868713	OSM.hypo_824
chr14	104868713	104868714	OSM.hypo_825
chr14	105150705	105150706	OSM.hypo_826
chr14	105150706	105150707	OSM.hypo_827
chr15	21345100	21345101	OSM.hypo_828
chr15	22244901	22244902	OSM.hypo_829
chr15	22854515	22854516	OSM.hypo_830
chr15	25736220	25736221	OSM.hypo_831
chr15	26624917	26624918	OSM.hypo_832
chr15	34456648	34456649	OSM.hypo_833
chr15	40401250	40401251	OSM.hypo_834
chr15	41847444	41847445	OSM.hypo_835
chr15	41847445	41847446	OSM.hypo_836
chr15	56540639	56540640	OSM.hypo_837
chr15	57352890	57352891	OSM.hypo_838
chr15	58721968	58721969	OSM.hypo_839
chr15	61075126	61075127	OSM.hypo_840
chr15	66477825	66477826	OSM.hypo_841
chr15	66477826	66477827	OSM.hypo_842
chr15	66711995	66711996	OSM.hypo_843
chr15	67015265	67015266	OSM.hypo_844
chr15	67015266	67015267	OSM.hypo_845
chr15	75679788	75679789	OSM.hypo_846
chr15	78944472	78944473	OSM.hypo_847
chr15	79887154	79887155	OSM.hypo_848
chr15	79951200	79951201	OSM.hypo_849
chr15	81374187	81374188	OSM.hypo_850
chr15	83054806	83054807	OSM.hypo_851
chr15	83054807	83054808	OSM.hypo_852
chr15	83456603	83456604	OSM.hypo_853
chr15	96442322	96442323	OSM.hypo_854
chr15	97271432	97271433	OSM.hypo_855
chr15	97271433	97271434	OSM.hypo_856
chr15	100281220	100281221	OSM.hypo_857
chr15	100281261	100281262	OSM.hypo_858
chr15	100281262	100281263	OSM.hypo_859
chr15	100430038	100430039	OSM.hypo_860
chr15	100941766	100941767	OSM.hypo_861
chr15	101080738	101080739	OSM.hypo_862
chr16	1323014	1323015	OSM.hypo_863
chr16	1323016	1323017	OSM.hypo_864
chr16	1331070	1331071	OSM.hypo_865
chr16	1479793	1479794	OSM.hypo_866
chr16	1998826	1998827	OSM.hypo_867
chr16	2002804	2002805	OSM.hypo_868
chr16	2002805	2002806	OSM.hypo_869
chr16	2958626	2958627	OSM.hypo_870
chr16	2958627	2958628	OSM.hypo_871
chr16	3052207	3052208	OSM.hypo_872
chr16	3763020	3763021	OSM.hypo_873
chr16	4796532	4796533	OSM.hypo_874
chr16	10651757	10651758	OSM.hypo_875
chr16	10651758	10651759	OSM.hypo_876
chr16	11336326	11336327	OSM.hypo_877
chr16	11448040	11448041	OSM.hypo_878
chr16	11671064	11671065	OSM.hypo_879
chr16	14070106	14070107	OSM.hypo_880
chr16	18596263	18596264	OSM.hypo_881
chr16	19285240	19285241	OSM.hypo_882
chr16	22885708	22885709	OSM.hypo_883
chr16	27343682	27343683	OSM.hypo_884
chr16	28086706	28086707	OSM.hypo_885
chr16	28264348	28264349	OSM.hypo_886
chr16	33619217	33619218	OSM.hypo_887
chr16	53316927	53316928	OSM.hypo_888
chr16	61483110	61483111	OSM.hypo_889
chr16	71457520	71457521	OSM.hypo_890
chr16	72575733	72575734	OSM.hypo_891
chr16	73791713	73791714	OSM.hypo_892
chr16	74420092	74420093	OSM.hypo_893
chr16	74420093	74420094	OSM.hypo_894
chr16	77240803	77240804	OSM.hypo_895
chr16	79261428	79261429	OSM.hypo_896
chr16	84878084	84878085	OSM.hypo_897
chr16	84927669	84927670	OSM.hypo_898
chr16	84927670	84927671	OSM.hypo_899
chr16	85354700	85354701	OSM.hypo_900
chr16	85688245	85688246	OSM.hypo_901
chr16	86707683	86707684	OSM.hypo_902
chr16	87216376	87216377	OSM.hypo_903
chr16	87216413	87216414	OSM.hypo_904
chr16	88029735	88029736	OSM.hypo_905
chr16	88488151	88488152	OSM.hypo_906
chr16	88590780	88590781	OSM.hypo_907
chr16	88727435	88727436	OSM.hypo_908
chr16	88727503	88727504	OSM.hypo_909
chr16	89528217	89528218	OSM.hypo_910
chr16	89651261	89651262	OSM.hypo_911
chr17	2277357	2277358	OSM.hypo_912
chr17	3674265	3674266	OSM.hypo_913
chr17	4262053	4262054	OSM.hypo_914
chr17	4262054	4262055	OSM.hypo_915
chr17	4308307	4308308	OSM.hypo_916
chr17	4513343	4513344	OSM.hypo_917
chr17	4819310	4819311	OSM.hypo_918
chr17	4819311	4819312	OSM.hypo_919
chr17	6971508	6971509	OSM.hypo_920
chr17	14283761	14283762	OSM.hypo_921
chr17	15964976	15964977	OSM.hypo_922
chr17	15964977	15964978	OSM.hypo_923
chr17	34492668	34492669	OSM.hypo_924
chr17	35227365	35227366	OSM.hypo_925
chr17	39386254	39386255	OSM.hypo_926
chr17	47255831	47255832	OSM.hypo_927
chr17	47420340	47420341	OSM.hypo_928
chr17	59799689	59799690	OSM.hypo_929
chr17	62381627	62381628	OSM.hypo_930
chr17	69602427	69602428	OSM.hypo_931
chr17	69602428	69602429	OSM.hypo_932
chr17	73409412	73409413	OSM.hypo_933
chr17	74026201	74026202	OSM.hypo_934
chr17	76421656	76421657	OSM.hypo_935
chr17	76421657	76421658	OSM.hypo_936
chr17	77094207	77094208	OSM.hypo_937
chr17	78380155	78380156	OSM.hypo_938
chr17	79495070	79495071	OSM.hypo_939
chr17	79855851	79855852	OSM.hypo_940
chr17	80031017	80031018	OSM.hypo_941
chr17	80051983	80051984	OSM.hypo_942
chr17	80051984	80051985	OSM.hypo_943
chr17	80059209	80059210	OSM.hypo_944
chr17	80059210	80059211	OSM.hypo_945
chr17	80095567	80095568	OSM.hypo_946
chr17	80095568	80095569	OSM.hypo_947
chr17	80099098	80099099	OSM.hypo_948
chr17	81047013	81047014	OSM.hypo_949
chr17	81047014	81047015	OSM.hypo_950
chr17	81467315	81467316	OSM.hypo_951
chr17	81627166	81627167	OSM.hypo_952
chr17	82739648	82739649	OSM.hypo_953
chr17	82897387	82897388	OSM.hypo_954
chr17	83190879	83190880	OSM.hypo_955
chr18	125246	125247	OSM.hypo_956
chr18	306238	306239	OSM.hypo_957
chr18	3544296	3544297	OSM.hypo_958
chr18	9855618	9855619	OSM.hypo_959
chr18	14731930	14731931	OSM.hypo_960
chr18	14946140	14946141	OSM.hypo_961
chr18	15328927	15328928	OSM.hypo_962
chr18	23525188	23525189	OSM.hypo_963
chr18	23659876	23659877	OSM.hypo_964
chr18	26649730	26649731	OSM.hypo_965
chr18	30314923	30314924	OSM.hypo_966
chr18	31549967	31549968	OSM.hypo_967
chr18	31549968	31549969	OSM.hypo_968
chr18	35063165	35063166	OSM.hypo_969
chr18	48817295	48817296	OSM.hypo_970
chr18	55211912	55211913	OSM.hypo_971
chr18	55212023	55212024	OSM.hypo_972
chr18	57027221	57027222	OSM.hypo_973
chr18	57027222	57027223	OSM.hypo_974
chr18	57729009	57729010	OSM.hypo_975
chr18	57729010	57729011	OSM.hypo_976
chr18	59300289	59300290	OSM.hypo_977
chr18	63892477	63892478	OSM.hypo_978
chr18	63892478	63892479	OSM.hypo_979
chr18	63892553	63892554	OSM.hypo_980
chr18	68935084	68935085	OSM.hypo_981
chr18	69146049	69146050	OSM.hypo_982
chr18	70429935	70429936	OSM.hypo_983
chr18	76793973	76793974	OSM.hypo_984
chr18	76793988	76793989	OSM.hypo_985
chr18	76797799	76797800	OSM.hypo_986
chr18	78911085	78911086	OSM.hypo_987
chr19	486642	486643	OSM.hypo_988
chr19	529232	529233	OSM.hypo_989
chr19	537414	537415	OSM.hypo_990
chr19	537422	537423	OSM.hypo_991
chr19	570192	570193	OSM.hypo_992
chr19	643851	643852	OSM.hypo_993
chr19	643852	643853	OSM.hypo_994
chr19	1043639	1043640	OSM.hypo_995
chr19	1089026	1089027	OSM.hypo_996
chr19	1219703	1219704	OSM.hypo_997
chr19	1326367	1326368	OSM.hypo_998
chr19	1840787	1840788	OSM.hypo_999
chr19	1861023	1861024	OSM.hypo_1000
chr19	1896826	1896827	OSM.hypo_1001
chr19	1911761	1911762	OSM.hypo_1002
chr19	1917129	1917130	OSM.hypo_1003
chr19	1987281	1987282	OSM.hypo_1004
chr19	2019287	2019288	OSM.hypo_1005
chr19	6004093	6004094	OSM.hypo_1006
chr19	6592195	6592196	OSM.hypo_1007
chr19	6592196	6592197	OSM.hypo_1008
chr19	7086640	7086641	OSM.hypo_1009
chr19	7086641	7086642	OSM.hypo_1010
chr19	7896095	7896096	OSM.hypo_1011
chr19	8824232	8824233	OSM.hypo_1012
chr19	10297172	10297173	OSM.hypo_1013
chr19	11277104	11277105	OSM.hypo_1014
chr19	14718937	14718938	OSM.hypo_1015
chr19	16680048	16680049	OSM.hypo_1016
chr19	17228626	17228627	OSM.hypo_1017
chr19	17317235	17317236	OSM.hypo_1018
chr19	18065547	18065548	OSM.hypo_1019
chr19	18072718	18072719	OSM.hypo_1020
chr19	18072719	18072720	OSM.hypo_1021
chr19	18133880	18133881	OSM.hypo_1022
chr19	18973876	18973877	OSM.hypo_1023
chr19	19144117	19144118	OSM.hypo_1024
chr19	19280593	19280594	OSM.hypo_1025
chr19	19354720	19354721	OSM.hypo_1026
chr19	19731805	19731806	OSM.hypo_1027
chr19	23091270	23091271	OSM.hypo_1028
chr19	23350807	23350808	OSM.hypo_1029
chr19	23350897	23350898	OSM.hypo_1030
chr19	28727159	28727160	OSM.hypo_1031
chr19	29370176	29370177	OSM.hypo_1032
chr19	29370177	29370178	OSM.hypo_1033
chr19	33087565	33087566	OSM.hypo_1034
chr19	35585743	35585744	OSM.hypo_1035
chr19	36085482	36085483	OSM.hypo_1036
chr19	38415152	38415153	OSM.hypo_1037
chr19	44838866	44838867	OSM.hypo_1038
chr19	45230639	45230640	OSM.hypo_1039
chr19	46281358	46281359	OSM.hypo_1040
chr19	46497667	46497668	OSM.hypo_1041
chr19	46644068	46644069	OSM.hypo_1042
chr19	47695299	47695300	OSM.hypo_1043
chr19	49266054	49266055	OSM.hypo_1044
chr19	49266055	49266056	OSM.hypo_1045
chr19	49712081	49712082	OSM.hypo_1046
chr19	53346447	53346448	OSM.hypo_1047
chr19	53763187	53763188	OSM.hypo_1048
chr19	53763188	53763189	OSM.hypo_1049
chr19	53804068	53804069	OSM.hypo_1050
chr19	55508160	55508161	OSM.hypo_1051
chr19	55508230	55508231	OSM.hypo_1052
chr19	55529889	55529890	OSM.hypo_1053
chr19	56972076	56972077	OSM.hypo_1054
chr19	56972077	56972078	OSM.hypo_1055
chr19	58480111	58480112	OSM.hypo_1056
chr19	58480112	58480113	OSM.hypo_1057
chr20	379397	379398	OSM.hypo_1058
chr20	379467	379468	OSM.hypo_1059
chr20	5620890	5620891	OSM.hypo_1060
chr20	8751234	8751235	OSM.hypo_1061
chr20	16988797	16988798	OSM.hypo_1062
chr20	18501347	18501348	OSM.hypo_1063
chr20	21350394	21350395	OSM.hypo_1064
chr20	23340213	23340214	OSM.hypo_1065
chr20	32668028	32668029	OSM.hypo_1066
chr20	34969746	34969747	OSM.hypo_1067
chr20	40989353	40989354	OSM.hypo_1068
chr20	40989354	40989355	OSM.hypo_1069
chr20	41117586	41117587	OSM.hypo_1070
chr20	41117587	41117588	OSM.hypo_1071
chr20	41361227	41361228	OSM.hypo_1072
chr20	41361228	41361229	OSM.hypo_1073
chr20	45394833	45394834	OSM.hypo_1074
chr20	47130557	47130558	OSM.hypo_1075
chr20	49202206	49202207	OSM.hypo_1076
chr20	50393713	50393714	OSM.hypo_1077
chr20	50393846	50393847	OSM.hypo_1078
chr20	50991847	50991848	OSM.hypo_1079
chr20	51672046	51672047	OSM.hypo_1080
chr20	57962712	57962713	OSM.hypo_1081
chr20	58270884	58270885	OSM.hypo_1082
chr20	62588341	62588342	OSM.hypo_1083
chr20	62588342	62588343	OSM.hypo_1084
chr20	62798264	62798265	OSM.hypo_1085
chr20	62814090	62814091	OSM.hypo_1086
chr20	63747986	63747987	OSM.hypo_1087
chr20	63747987	63747988	OSM.hypo_1088
chr20	63773763	63773764	OSM.hypo_1089
chr21	6898475	6898476	OSM.hypo_1090
chr21	13936184	13936185	OSM.hypo_1091
chr21	13936185	13936186	OSM.hypo_1092
chr21	15994808	15994809	OSM.hypo_1093
chr21	22818931	22818932	OSM.hypo_1094
chr21	28784006	28784007	OSM.hypo_1095
chr21	31641528	31641529	OSM.hypo_1096
chr21	32266622	32266623	OSM.hypo_1097
chr21	32266623	32266624	OSM.hypo_1098
chr21	33893155	33893156	OSM.hypo_1099
chr21	41496962	41496963	OSM.hypo_1100
chr21	43939707	43939708	OSM.hypo_1101
chr21	44311789	44311790	OSM.hypo_1102
chr21	45000827	45000828	OSM.hypo_1103
chr21	45134369	45134370	OSM.hypo_1104
chr21	46400739	46400740	OSM.hypo_1105
chr21	46492700	46492701	OSM.hypo_1106
chr22	11703045	11703046	OSM.hypo_1107
chr22	20424481	20424482	OSM.hypo_1108
chr22	20973125	20973126	OSM.hypo_1109
chr22	22810306	22810307	OSM.hypo_1110
chr22	22810307	22810308	OSM.hypo_1111
chr22	22918914	22918915	OSM.hypo_1112
chr22	22918915	22918916	OSM.hypo_1113
chr22	25039172	25039173	OSM.hypo_1114
chr22	26320331	26320332	OSM.hypo_1115
chr22	26563892	26563893	OSM.hypo_1116
chr22	26563893	26563894	OSM.hypo_1117
chr22	31125418	31125419	OSM.hypo_1118
chr22	31529997	31529998	OSM.hypo_1119
chr22	36190129	36190130	OSM.hypo_1120
chr22	36190156	36190157	OSM.hypo_1121
chr22	40407109	40407110	OSM.hypo_1122
chr22	42757298	42757299	OSM.hypo_1123
chr22	43554526	43554527	OSM.hypo_1124
chr22	43580794	43580795	OSM.hypo_1125
chr22	44354980	44354981	OSM.hypo_1126
chr22	44360792	44360793	OSM.hypo_1127
chr22	44445409	44445410	OSM.hypo_1128
chr22	44455887	44455888	OSM.hypo_1129
chr22	44737460	44737461	OSM.hypo_1130
chr22	44755575	44755576	OSM.hypo_1131
chr22	44917676	44917677	OSM.hypo_1132
chr22	45585414	45585415	OSM.hypo_1133
chr22	45585506	45585507	OSM.hypo_1134
chr22	45585568	45585569	OSM.hypo_1135
chr22	45587114	45587115	OSM.hypo_1136
chr22	46466614	46466615	OSM.hypo_1137
chr22	46590437	46590438	OSM.hypo_1138
chr22	46590460	46590461	OSM.hypo_1139
chr22	47191187	47191188	OSM.hypo_1140
chr22	47191188	47191189	OSM.hypo_1141
chr22	48658356	48658357	OSM.hypo_1142
chr22	49517876	49517877	OSM.hypo_1143
chr22	49658646	49658647	OSM.hypo_1144
chrX	3591138	3591139	OSM.hypo_1145
chrX	9512647	9512648	OSM.hypo_1146
chrX	10129431	10129432	OSM.hypo_1147
chrX	10129432	10129433	OSM.hypo_1148
chrX	16448987	16448988	OSM.hypo_1149
chrX	16701814	16701815	OSM.hypo_1150
chrX	23719906	23719907	OSM.hypo_1151
chrX	24219890	24219891	OSM.hypo_1152
chrX	25621393	25621394	OSM.hypo_1153
chrX	25621394	25621395	OSM.hypo_1154
chrX	40549465	40549466	OSM.hypo_1155
chrX	43032260	43032261	OSM.hypo_1156
chrX	44536079	44536080	OSM.hypo_1157
chrX	44911602	44911603	OSM.hypo_1158
chrX	51279964	51279965	OSM.hypo_1159
chrX	55280234	55280235	OSM.hypo_1160
chrX	63392891	63392892	OSM.hypo_1161
chrX	68952419	68952420	OSM.hypo_1162
chrX	70060603	70060604	OSM.hypo_1163
chrX	71662295	71662296	OSM.hypo_1164
chrX	79083892	79083893	OSM.hypo_1165
chrX	80842883	80842884	OSM.hypo_1166
chrX	96787930	96787931	OSM.hypo_1167
chrX	96803901	96803902	OSM.hypo_1168
chrX	96803902	96803903	OSM.hypo_1169
chrX	97543786	97543787	OSM.hypo_1170
chrX	108163419	108163420	OSM.hypo_1171
chrX	113343649	113343650	OSM.hypo_1172
chrX	118710700	118710701	OSM.hypo_1173
chrX	119733844	119733845	OSM.hypo_1174
chrX	119902366	119902367	OSM.hypo_1175
chrX	121277163	121277164	OSM.hypo_1176
chrX	126164706	126164707	OSM.hypo_1177
chrX	126164707	126164708	OSM.hypo_1178
chrX	128450193	128450194	OSM.hypo_1179
chrX	131369259	131369260	OSM.hypo_1180
chrX	135436004	135436005	OSM.hypo_1181
chrX	136929926	136929927	OSM.hypo_1182
chrX	144524375	144524376	OSM.hypo_1183
chrX	152342151	152342152	OSM.hypo_1184
chrX	153594185	153594186	OSM.hypo_1185
chrX	153611242	153611243	OSM.hypo_1186
chrX	153743457	153743458	OSM.hypo_1187
chrY	5343355	5343356	OSM.hypo_1188
chrY	11332979	11332980	OSM.hypo_1189
chrY	13828198	13828199	OSM.hypo_1190
