# Supplementary material for: Epigenetic consequences of hormonal interactions between opposite‐sex twin fetuses
Source: Clin Transl Med. 2020 Dec 4;10(8):e234. doi: 10.1002/ctm2.234 (PMC7717068; doi:10.1002/ctm2.234)
Supplement: Supplementary file 5 — Supplementary_Table_5:For Figure 2b, the enrichment gene ontology (biological process) terms for the hyper‐DMCs of OSF versus SSF [file CTM2-10-e234-s005.xlsx]

## Sheet: GO-BP for OSF.HYPER
Ontology	ID	Desc	BinomP	BinomBonfP	BinomFdrQ	RegionFoldEnrich	ExpRegions	ObsRegions	GenomeFrac	SetCov	HyperRank	HyperP	HyperBonfP	HyperFdrQ	GeneFoldEnrich	ExpGenes	ObsGenes	TotalGenes	GeneSetCov	TermCov	Regions	Genes
GO Biological Process	GO:0006997	nucleus organization	5.42298e-07	0.00700486	0.000500347	2.65505	12.8058	34	0.0105745	0.028076	498	0.0290643	1	0.753864	1.61758	11.1277	18	145	0.0124913	0.124138	OSF.hyper_1066,OSF.hyper_110,OSF.hyper_1177,OSF.hyper_1178,OSF.hyper_1179,OSF.hyper_157,OSF.hyper_175,OSF.hyper_195,OSF.hyper_225,OSF.hyper_237,OSF.hyper_29,OSF.hyper_30,OSF.hyper_366,OSF.hyper_437,OSF.hyper_438,OSF.hyper_439,OSF.hyper_440,OSF.hyper_441,OSF.hyper_442,OSF.hyper_443,OSF.hyper_487,OSF.hyper_488,OSF.hyper_489,OSF.hyper_64,OSF.hyper_777,OSF.hyper_944,OSF.hyper_945,OSF.hyper_946,OSF.hy…	AGFG1,AHCTF1,BIN1,CHMP6,GPER1,NECTIN2,NUP205,NUP210,NUP35,NUP50,PIWIL1,PRKCA,SEH1L,SUN1,SYCP1,TARDBP,TMF1,ZNF354A
GO Biological Process	GO:0031293	membrane protein intracellular domain proteolysis	9.39212e-07	0.0121318	0.000808787	9.17584	0.980837	9	0.00080994	0.00743187	198	0.00749122	1	0.488708	3.83251	1.30463	5	17	0.00346981	0.294118	OSF.hyper_1027,OSF.hyper_190,OSF.hyper_191,OSF.hyper_192,OSF.hyper_897,OSF.hyper_898,OSF.hyper_939,OSF.hyper_940,OSF.hyper_97	MBTPS1,NGFR,PSEN2,RHBDD1,SPPL2B
GO Biological Process	GO:0042447	hormone catabolic process	1.69524e-06	0.0218975	0.00121653	8.53061	1.05502	9	0.0008712	0.00743187	574	0.0359654	1	0.809348	3.90916	0.767428	3	10	0.00208189	0.3	OSF.hyper_299,OSF.hyper_300,OSF.hyper_34,OSF.hyper_35,OSF.hyper_36,OSF.hyper_832,OSF.hyper_833,OSF.hyper_834,OSF.hyper_835	DIO3,ECE1,SPP1
GO Biological Process	GO:0010813	neuropeptide catabolic process	1.91061e-06	0.0246794	0.00129892	25.8383	0.193511	5	0.000159795	0.00412882	170	0.00588569	1	0.447208	13.0305	0.153486	2	2	0.00138792	1	OSF.hyper_34,OSF.hyper_35,OSF.hyper_36,OSF.hyper_851,OSF.hyper_852	CTSH,ECE1
GO Biological Process	GO:1904031	positive regulation of cyclin-dependent protein kinase activity	2.53914e-06	0.0327981	0.001426	3.97778	4.27374	17	0.0035291	0.014038	153	0.00513171	1	0.433244	2.89567	2.76274	8	36	0.0055517	0.222222	OSF.hyper_1209,OSF.hyper_1210,OSF.hyper_247,OSF.hyper_248,OSF.hyper_249,OSF.hyper_386,OSF.hyper_465,OSF.hyper_569,OSF.hyper_570,OSF.hyper_58,OSF.hyper_59,OSF.hyper_685,OSF.hyper_686,OSF.hyper_687,OSF.hyper_688,OSF.hyper_689,OSF.hyper_830	CCND1,CCND3,CCNK,CCNL1,CDK20,EGFR,FAM58A,PSRC1
GO Biological Process	GO:0016266	O-glycan processing	6.47197e-06	0.0835985	0.00278662	2.96334	7.76152	23	0.00640918	0.0189926	44	0.000305125	1	0.0895751	2.97188	4.37434	13	57	0.00902151	0.22807	OSF.hyper_100,OSF.hyper_101,OSF.hyper_129,OSF.hyper_130,OSF.hyper_131,OSF.hyper_258,OSF.hyper_259,OSF.hyper_260,OSF.hyper_261,OSF.hyper_297,OSF.hyper_298,OSF.hyper_454,OSF.hyper_539,OSF.hyper_540,OSF.hyper_578,OSF.hyper_656,OSF.hyper_657,OSF.hyper_658,OSF.hyper_659,OSF.hyper_714,OSF.hyper_745,OSF.hyper_778,OSF.hyper_994	B3GNT2,C1GALT1,GALNT1,GALNT12,GALNT2,GALNT9,GXYLT1,MUC4,MUC5B,MUC7,ST3GAL1,ST3GAL4,XXYLT1
GO Biological Process	GO:0032963	collagen metabolic process	6.97033e-06	0.0900357	0.00290438	2.79668	8.93917	25	0.00738164	0.0206441	208	0.00760736	1	0.472425	2.11746	6.13943	13	80	0.00902151	0.1625	OSF.hyper_1140,OSF.hyper_1141,OSF.hyper_1142,OSF.hyper_1143,OSF.hyper_191,OSF.hyper_192,OSF.hyper_193,OSF.hyper_194,OSF.hyper_257,OSF.hyper_367,OSF.hyper_368,OSF.hyper_369,OSF.hyper_397,OSF.hyper_398,OSF.hyper_563,OSF.hyper_564,OSF.hyper_565,OSF.hyper_566,OSF.hyper_567,OSF.hyper_568,OSF.hyper_578,OSF.hyper_599,OSF.hyper_600,OSF.hyper_632,OSF.hyper_695	ADAMTS14,ADAMTS2,COL12A1,COL15A1,COL18A1,COL4A3,COL4A4,COL5A1,COL6A1,COL6A2,CTSL,P3H2,SERPINH1
GO Biological Process	GO:0030574	collagen catabolic process	9.03059e-06	0.116648	0.0033328	2.90116	7.92786	23	0.00654654	0.0189926	239	0.010021	1	0.541594	2.20517	4.98828	11	65	0.00763359	0.169231	OSF.hyper_1140,OSF.hyper_1141,OSF.hyper_1142,OSF.hyper_1143,OSF.hyper_191,OSF.hyper_192,OSF.hyper_193,OSF.hyper_194,OSF.hyper_367,OSF.hyper_368,OSF.hyper_369,OSF.hyper_397,OSF.hyper_398,OSF.hyper_563,OSF.hyper_564,OSF.hyper_565,OSF.hyper_566,OSF.hyper_567,OSF.hyper_568,OSF.hyper_578,OSF.hyper_599,OSF.hyper_600,OSF.hyper_632	ADAMTS14,ADAMTS2,COL12A1,COL15A1,COL18A1,COL4A3,COL4A4,COL5A1,COL6A1,COL6A2,CTSL
