# Supplementary material for: Epigenetic consequences of hormonal interactions between opposite‐sex twin fetuses
Source: Clin Transl Med. 2020 Dec 4;10(8):e234. doi: 10.1002/ctm2.234 (PMC7717068; doi:10.1002/ctm2.234)
Supplement: Supplementary file 6 — Supplementary_Table_6:For Figures S2C and E, the enrichment gene ontology (biological process or cellular component) terms for the hypo‐DMCs of OSF versus SSF [file CTM2-10-e234-s006.xlsx]

## Sheet: GO_BP for OSF hypo-DMCs
# Ontology	ID	Desc	BinomRank	BinomP	BinomBonfP	BinomFdrQ	RegionFoldEnrich	ExpRegions	ObsRegions	GenomeFrac	SetCov	HyperRank	HyperP	HyperBonfP	HyperFdrQ	GeneFoldEnrich	ExpGenes	ObsGenes	TotalGenes	GeneSetCov	TermCov	Regions	Genes
GO Biological Process	GO:0007028	cytoplasm organization	4	1.94469e-16	2.51195e-12	6.27987e-13	11.4997	1.91309	22	0.00148417	0.0170675	656	0.0396113	1	0.779968	3.76544	0.796719	3	10	0.00200535	0.3	FM_F.hypo_165,FM_F.hypo_612,FM_F.hypo_746,FM_F.hypo_747,FM_F.hypo_748,FM_F.hypo_749,FM_F.hypo_750,FM_F.hypo_751,FM_F.hypo_752,FM_F.hypo_753,FM_F.hypo_754,FM_F.hypo_755,FM_F.hypo_756,FM_F.hypo_757,FM_F.hypo_758,FM_F.hypo_759,FM_F.hypo_760,FM_F.hypo_761,FM_F.hypo_762,FM_F.hypo_763,FM_F.hypo_764,FM_F.hypo_765	ETV6,KIF5B,TFCP2L1
GO Biological Process	GO:0045446	endothelial cell differentiation	7	3.79255e-13	4.89884e-09	6.99834e-10	3.59486	12.796	46	0.0099271	0.0356866	73	0.00108993	1	0.192858	2.51029	5.57704	14	70	0.00935829	0.2	FM_F.hypo_1098,FM_F.hypo_1099,FM_F.hypo_1100,FM_F.hypo_1101,FM_F.hypo_1102,FM_F.hypo_1103,FM_F.hypo_1104,FM_F.hypo_1105,FM_F.hypo_1106,FM_F.hypo_1107,FM_F.hypo_1108,FM_F.hypo_1109,FM_F.hypo_1183,FM_F.hypo_1184,FM_F.hypo_1185,FM_F.hypo_1216,FM_F.hypo_1217,FM_F.hypo_1218,FM_F.hypo_1255,FM_F.hypo_1256,FM_F.hypo_1257,FM_F.hypo_1258,FM_F.hypo_1259,FM_F.hypo_1260,FM_F.hypo_207,FM_F.hypo_208,FM_F.hypo_2…	AFDN,ARHGEF26,COL18A1,CTNNB1,DLL1,HEG1,HEY2,LAMA5,NR2F2,PDPN,PTPRS,RBPJ,TJP2,WNT7B
GO Biological Process	GO:0001885	endothelial cell development	9	1.43943e-12	1.85932e-08	2.06591e-09	4.7497	6.73726	32	0.00522673	0.0248254	379	0.0164065	1	0.559164	2.39076	3.34622	8	42	0.00534759	0.190476	FM_F.hypo_1098,FM_F.hypo_1099,FM_F.hypo_1100,FM_F.hypo_1101,FM_F.hypo_1102,FM_F.hypo_1103,FM_F.hypo_1104,FM_F.hypo_1105,FM_F.hypo_1106,FM_F.hypo_1107,FM_F.hypo_1108,FM_F.hypo_1109,FM_F.hypo_1216,FM_F.hypo_1217,FM_F.hypo_1218,FM_F.hypo_1255,FM_F.hypo_1256,FM_F.hypo_1257,FM_F.hypo_1258,FM_F.hypo_1259,FM_F.hypo_1260,FM_F.hypo_207,FM_F.hypo_208,FM_F.hypo_226,FM_F.hypo_227,FM_F.hypo_228,FM_F.hypo_237,…	AFDN,ARHGEF26,COL18A1,CTNNB1,HEG1,PTPRS,TJP2,WNT7B
GO Biological Process	GO:0090557	establishment of endothelial intestinal barrier	10	6.84034e-12	8.83567e-08	8.83567e-09	9.70351	1.75194	17	0.00135915	0.0131885	535	0.0294381	1	0.710751	4.18382	0.717047	3	9	0.00200535	0.333333	FM_F.hypo_1098,FM_F.hypo_1099,FM_F.hypo_1100,FM_F.hypo_1101,FM_F.hypo_1102,FM_F.hypo_1103,FM_F.hypo_1104,FM_F.hypo_1105,FM_F.hypo_1106,FM_F.hypo_1107,FM_F.hypo_1108,FM_F.hypo_1109,FM_F.hypo_402,FM_F.hypo_403,FM_F.hypo_404,FM_F.hypo_555,FM_F.hypo_556	AFDN,PTPRS,TJP2
GO Biological Process	GO:0003158	endothelium development	11	2.12908e-11	2.75013e-07	2.50012e-08	3.08976	15.5352	48	0.0120521	0.0372382	89	0.00145578	1	0.211284	2.28209	7.01113	16	88	0.0106952	0.181818	FM_F.hypo_1098,FM_F.hypo_1099,FM_F.hypo_1100,FM_F.hypo_1101,FM_F.hypo_1102,FM_F.hypo_1103,FM_F.hypo_1104,FM_F.hypo_1105,FM_F.hypo_1106,FM_F.hypo_1107,FM_F.hypo_1108,FM_F.hypo_1109,FM_F.hypo_1138,FM_F.hypo_1183,FM_F.hypo_1184,FM_F.hypo_1185,FM_F.hypo_1216,FM_F.hypo_1217,FM_F.hypo_1218,FM_F.hypo_1255,FM_F.hypo_1256,FM_F.hypo_1257,FM_F.hypo_1258,FM_F.hypo_1259,FM_F.hypo_1260,FM_F.hypo_207,FM_F.hypo_…	AFDN,ARHGEF26,COL18A1,CTNNB1,DLL1,GJA1,HEG1,HEY2,LAMA5,NR2F2,PDPN,PRKD2,PTPRS,RBPJ,TJP2,WNT7B
GO Biological Process	GO:0070544	histone H3-K36 demethylation	21	1.40317e-09	1.81247e-05	8.63083e-07	8.06071	1.86088	15	0.00144366	0.0116369	656	0.0396113	1	0.779968	3.76544	0.796719	3	10	0.00200535	0.3	FM_F.hypo_1098,FM_F.hypo_1099,FM_F.hypo_1100,FM_F.hypo_1101,FM_F.hypo_1102,FM_F.hypo_1103,FM_F.hypo_1104,FM_F.hypo_1105,FM_F.hypo_1106,FM_F.hypo_1107,FM_F.hypo_477,FM_F.hypo_478,FM_F.hypo_804,FM_F.hypo_805,FM_F.hypo_806	KDM2B,KDM4B,KDM7A
GO Biological Process	GO:0070571	negative regulation of neuron projection regeneration	22	1.59438e-09	2.05946e-05	9.3612e-07	6.29094	2.86126	18	0.00221975	0.0139643	44	0.000434416	1	0.127531	5.3792	1.11541	6	14	0.00401069	0.428571	FM_F.hypo_1098,FM_F.hypo_1099,FM_F.hypo_1100,FM_F.hypo_1101,FM_F.hypo_1102,FM_F.hypo_1103,FM_F.hypo_1104,FM_F.hypo_1105,FM_F.hypo_1106,FM_F.hypo_1107,FM_F.hypo_1108,FM_F.hypo_1109,FM_F.hypo_157,FM_F.hypo_729,FM_F.hypo_84,FM_F.hypo_928,FM_F.hypo_929,FM_F.hypo_989	LRIG2,MAP4K4,PTPRS,RGMA,RTN4RL1,THY1
GO Biological Process	GO:0048681	negative regulation of axon regeneration	25	9.41439e-09	0.000121606	4.86423e-06	6.42841	2.48895	16	0.00193092	0.0124127	322	0.0118128	1	0.473868	4.18382	0.956063	4	12	0.0026738	0.333333	FM_F.hypo_1098,FM_F.hypo_1099,FM_F.hypo_1100,FM_F.hypo_1101,FM_F.hypo_1102,FM_F.hypo_1103,FM_F.hypo_1104,FM_F.hypo_1105,FM_F.hypo_1106,FM_F.hypo_1107,FM_F.hypo_1108,FM_F.hypo_1109,FM_F.hypo_84,FM_F.hypo_928,FM_F.hypo_929,FM_F.hypo_989	LRIG2,PTPRS,RGMA,RTN4RL1
GO Biological Process	GO:0030316	osteoclast differentiation	30	1.1739e-07	0.00151632	5.0544e-05	4.08161	5.14502	21	0.00399148	0.0162917	647	0.0382292	1	0.763224	2.3534	2.5495	6	32	0.00401069	0.1875	FM_F.hypo_1085,FM_F.hypo_1086,FM_F.hypo_1087,FM_F.hypo_1088,FM_F.hypo_207,FM_F.hypo_208,FM_F.hypo_248,FM_F.hypo_249,FM_F.hypo_250,FM_F.hypo_408,FM_F.hypo_409,FM_F.hypo_410,FM_F.hypo_411,FM_F.hypo_412,FM_F.hypo_413,FM_F.hypo_414,FM_F.hypo_713,FM_F.hypo_714,FM_F.hypo_934,FM_F.hypo_935,FM_F.hypo_936	CTNNB1,FAM20C,GAB2,LRRK1,SBNO2,TFRC
GO Biological Process	GO:0072070	loop of Henle development	33	1.32083e-07	0.00170612	5.17006e-05	4.95599	3.43019	17	0.00266112	0.0131885	322	0.0118128	1	0.473868	4.18382	0.956063	4	12	0.0026738	0.333333	FM_F.hypo_1255,FM_F.hypo_1256,FM_F.hypo_1257,FM_F.hypo_1258,FM_F.hypo_1259,FM_F.hypo_1260,FM_F.hypo_312,FM_F.hypo_313,FM_F.hypo_314,FM_F.hypo_315,FM_F.hypo_316,FM_F.hypo_317,FM_F.hypo_318,FM_F.hypo_319,FM_F.hypo_405,FM_F.hypo_406,FM_F.hypo_407	DLL1,IRX1,IRX2,WNT7B
GO Biological Process	GO:1903923	positive regulation of protein processing in phagocytic vesicle	40	1.04375e-06	0.0134821	0.000337051	29.2718	0.170813	5	0.000132516	0.00387898	226	0.00634371	1	0.362574	12.5515	0.159344	2	2	0.0013369	1	FM_F.hypo_1241,FM_F.hypo_1242,FM_F.hypo_1243,FM_F.hypo_569,FM_F.hypo_570	GSN,MYH9
GO Biological Process	GO:0070570	regulation of neuron projection regeneration	41	1.49565e-06	0.0193192	0.000471201	3.61015	5.53994	20	0.00429786	0.0155159	59	0.000676549	1	0.148118	3.86199	2.07147	8	26	0.00534759	0.307692	FM_F.hypo_100,FM_F.hypo_1098,FM_F.hypo_1099,FM_F.hypo_1100,FM_F.hypo_1101,FM_F.hypo_1102,FM_F.hypo_1103,FM_F.hypo_1104,FM_F.hypo_1105,FM_F.hypo_1106,FM_F.hypo_1107,FM_F.hypo_1108,FM_F.hypo_1109,FM_F.hypo_157,FM_F.hypo_479,FM_F.hypo_729,FM_F.hypo_84,FM_F.hypo_928,FM_F.hypo_929,FM_F.hypo_989	BRAF,LRIG2,MAP4K4,PRRX1,PTPRS,RGMA,RTN4RL1,THY1
GO Biological Process	GO:0034351	negative regulation of glial cell apoptotic process	42	1.54858e-06	0.0200031	0.000476263	7.43105	1.34571	10	0.00104399	0.00775795	113	0.00216319	1	0.247273	6.27574	0.637375	4	8	0.0026738	0.5	FM_F.hypo_1028,FM_F.hypo_239,FM_F.hypo_240,FM_F.hypo_405,FM_F.hypo_406,FM_F.hypo_407,FM_F.hypo_857,FM_F.hypo_858,FM_F.hypo_859,FM_F.hypo_860	DLL1,GAS6,PRKCA,PRKCI
GO Biological Process	GO:0016331	morphogenesis of embryonic epithelium	44	2.24274e-06	0.0289695	0.000658398	2.01763	26.2684	53	0.0203789	0.0411171	60	0.000758495	1	0.163291	2.0474	11.2337	23	141	0.0153743	0.163121	FM_F.hypo_1029,FM_F.hypo_1030,FM_F.hypo_1178,FM_F.hypo_1183,FM_F.hypo_1184,FM_F.hypo_1185,FM_F.hypo_1255,FM_F.hypo_1256,FM_F.hypo_1257,FM_F.hypo_1258,FM_F.hypo_1259,FM_F.hypo_1260,FM_F.hypo_1261,FM_F.hypo_1262,FM_F.hypo_1263,FM_F.hypo_138,FM_F.hypo_139,FM_F.hypo_14,FM_F.hypo_15,FM_F.hypo_16,FM_F.hypo_163,FM_F.hypo_164,FM_F.hypo_165,FM_F.hypo_207,FM_F.hypo_208,FM_F.hypo_264,FM_F.hypo_265,FM_F.hypo…	CC2D2A,CELSR1,COBL,CTNNB1,EPB41L5,GDF7,GLI2,IRX1,IRX2,JAG2,KDM2B,LAMA5,OSR1,RALA,SALL4,SHROOM3,SKI,SOX4,SOX8,SOX9,TFAP2A,VEGFC,WNT7B
GO Biological Process	GO:0048679	regulation of axon regeneration	46	2.43516e-06	0.031455	0.000683804	3.9917	4.25883	17	0.00330398	0.0131885	512	0.0267717	1	0.675411	2.85261	1.75278	5	22	0.00334225	0.227273	FM_F.hypo_1098,FM_F.hypo_1099,FM_F.hypo_1100,FM_F.hypo_1101,FM_F.hypo_1102,FM_F.hypo_1103,FM_F.hypo_1104,FM_F.hypo_1105,FM_F.hypo_1106,FM_F.hypo_1107,FM_F.hypo_1108,FM_F.hypo_1109,FM_F.hypo_479,FM_F.hypo_84,FM_F.hypo_928,FM_F.hypo_929,FM_F.hypo_989	BRAF,LRIG2,PTPRS,RGMA,RTN4RL1
GO Biological Process	GO:0070206	protein trimerization	47	2.56015e-06	0.0330694	0.000703605	4.45596	3.36628	15	0.00261154	0.0116369	691	0.0426895	1	0.798004	2.00823	3.9836	8	50	0.00534759	0.16	FM_F.hypo_1019,FM_F.hypo_1220,FM_F.hypo_1244,FM_F.hypo_1245,FM_F.hypo_1255,FM_F.hypo_1256,FM_F.hypo_1257,FM_F.hypo_1258,FM_F.hypo_1259,FM_F.hypo_1260,FM_F.hypo_14,FM_F.hypo_15,FM_F.hypo_16,FM_F.hypo_513,FM_F.hypo_544	ATXN10,C1QTNF6,COL1A1,COL6A1,COL6A2,HSF1,SCARA5,SKI
GO Biological Process	GO:0072053	renal inner medulla development	48	2.82235e-06	0.0364563	0.000759506	9.54754	0.837912	8	0.000650048	0.00620636	226	0.00634371	1	0.362574	12.5515	0.159344	2	2	0.0013369	1	FM_F.hypo_1255,FM_F.hypo_1256,FM_F.hypo_1257,FM_F.hypo_1258,FM_F.hypo_1259,FM_F.hypo_1260,FM_F.hypo_207,FM_F.hypo_208	CTNNB1,WNT7B
GO Biological Process	GO:0072054	renal outer medulla development	48	2.82235e-06	0.0364563	0.000759506	9.54754	0.837912	8	0.000650048	0.00620636	226	0.00634371	1	0.362574	12.5515	0.159344	2	2	0.0013369	1	FM_F.hypo_1255,FM_F.hypo_1256,FM_F.hypo_1257,FM_F.hypo_1258,FM_F.hypo_1259,FM_F.hypo_1260,FM_F.hypo_207,FM_F.hypo_208	CTNNB1,WNT7B
GO Biological Process	GO:0035754	B cell chemotaxis	51	3.46257e-06	0.0447261	0.000876982	7.8055	1.15303	9	0.000894518	0.00698216	277	0.00840174	1	0.391788	6.27574	0.478032	3	6	0.00200535	0.5	FM_F.hypo_286,FM_F.hypo_287,FM_F.hypo_36,FM_F.hypo_37,FM_F.hypo_38,FM_F.hypo_857,FM_F.hypo_858,FM_F.hypo_859,FM_F.hypo_860	CXCL13,GAS6,PIK3CD
GO Biological Process	GO:1904037	positive regulation of epithelial cell apoptotic process	60	8.3123e-06	0.10737	0.0017895	4.03141	3.72078	15	0.00288656	0.0116369	135	0.00296625	1	0.283815	3.13787	2.5495	8	32	0.00534759	0.25	FM_F.hypo_1216,FM_F.hypo_1217,FM_F.hypo_1218,FM_F.hypo_194,FM_F.hypo_195,FM_F.hypo_239,FM_F.hypo_240,FM_F.hypo_271,FM_F.hypo_569,FM_F.hypo_570,FM_F.hypo_630,FM_F.hypo_686,FM_F.hypo_773,FM_F.hypo_774,FM_F.hypo_775	ANO6,CAPN10,CD248,COL18A1,GSN,PDCD4,PPARGC1A,PRKCI

## Sheet: GO_CC for OSF hypo-DMCs
# Term Name	Term ID	Binom Raw P-Value	Binom Bonferroni P-Value	Binom FDR Q-Val	Binom Fold Enrichment	Binom Expected	Binom Observed Region Hits	Binom Genome Fraction	Binom Region Set Coverage	Hyper Rank	Hyper Raw P-Value	Hyper Bonferroni P-Value	Hyper FDR Q-Val	Hyper Fold Enrichment	Hyper Expected	Hyper Observed Gene Hits	Hyper Total Genes	Hyper Gene Set Coverage	Hyper Term Gene Coverage
integral component of organelle membrane	GO:0031301	6.36436e-14	1.09976e-10	6.46918e-12	3.29202	16.707	55	0.0129613	0.0426687	16	0.00433674	1	0.468368	1.77197	13.5442	24	170	0.0160428	0.141177
intrinsic component of organelle membrane	GO:0031300	2.35595e-13	4.07108e-10	2.26171e-11	3.14277	17.8187	56	0.0138236	0.0434445	21	0.00601341	1	0.494818	1.70536	14.6596	25	184	0.0167112	0.13587
integral component of postsynaptic density membrane	GO:0099061	5.82441e-12	1.00646e-08	4.57481e-10	13.6669	1.02437	14	0.000794701	0.0108611	55	0.0180216	1	0.566204	8.36765	0.239016	2	3	0.0013369	0.666667
integral component of postsynaptic membrane	GO:0099055	3.00904e-09	5.19962e-06	2.16651e-07	6.46652	2.62893	17	0.00203951	0.0131885	79	0.0294381	1	0.643911	4.18382	0.717047	3	9	0.00200535	0.333333
transcriptional repressor complex	GO:0017053	7.33486e-07	0.00126746	3.96082e-05	2.715	11.7864	32	0.00914381	0.0248254	19	0.0056657	1	0.515281	2.11712	6.61277	14	83	0.00935829	0.168675
