# Supplementary material for: Epigenetic consequences of hormonal interactions between opposite‐sex twin fetuses
Source: Clin Transl Med. 2020 Dec 4;10(8):e234. doi: 10.1002/ctm2.234 (PMC7717068; doi:10.1002/ctm2.234)
Supplement: Supplementary file 7 — Supplementary_Table_7:For Figure S2F, the enrichment gene ontology (biological process) terms for the hyper‐DMCs of OSM versus SSM [file CTM2-10-e234-s007.xlsx]

## Sheet: GO_BP for OSM hyper-DMCs
# Ontology	ID	Desc	BinomP	BinomBonfP	BinomFdrQ	RegionFoldEnrich	ExpRegions	ObsRegions	GenomeFrac	SetCov	HyperRank	HyperP	HyperBonfP	HyperFdrQ	GeneFoldEnrich	ExpGenes	ObsGenes	TotalGenes	GeneSetCov	TermCov	Regions	Genes
GO Biological Process	GO:1902373	negative regulation of mRNA catabolic process	4.03605e-24	5.21337e-20	1.73779e-20	20.0098	1.24939	25	0.00104991	0.0210084	344	0.019374	1	0.727482	4.83611	0.620333	3	8	0.00206044	0.375	FM_M.hypo_494,FM_M.hypo_495,FM_M.hypo_617,FM_M.hypo_618,FM_M.hypo_619,FM_M.hypo_620,FM_M.hypo_621,FM_M.hypo_622,FM_M.hypo_623,FM_M.hypo_624,FM_M.hypo_625,FM_M.hypo_626,FM_M.hypo_627,FM_M.hypo_628,FM_M.hypo_629,FM_M.hypo_630,FM_M.hypo_631,FM_M.hypo_632,FM_M.hypo_633,FM_M.hypo_634,FM_M.hypo_635,FM_M.hypo_636,FM_M.hypo_637,FM_M.hypo_638,FM_M.hypo_79	PABPC1,PKP1,PKP3
GO Biological Process	GO:1902369	negative regulation of RNA catabolic process	6.25282e-23	8.07677e-19	2.01919e-19	17.8296	1.40216	25	0.00117829	0.0210084	505	0.0369407	1	0.944878	3.86889	0.775417	3	10	0.00206044	0.3	FM_M.hypo_494,FM_M.hypo_495,FM_M.hypo_617,FM_M.hypo_618,FM_M.hypo_619,FM_M.hypo_620,FM_M.hypo_621,FM_M.hypo_622,FM_M.hypo_623,FM_M.hypo_624,FM_M.hypo_625,FM_M.hypo_626,FM_M.hypo_627,FM_M.hypo_628,FM_M.hypo_629,FM_M.hypo_630,FM_M.hypo_631,FM_M.hypo_632,FM_M.hypo_633,FM_M.hypo_634,FM_M.hypo_635,FM_M.hypo_636,FM_M.hypo_637,FM_M.hypo_638,FM_M.hypo_79	PABPC1,PKP1,PKP3
GO Biological Process	GO:0042036	negative regulation of cytokine biosynthetic process	2.22534e-16	2.87447e-12	2.87447e-13	7.50458	3.86431	29	0.00324732	0.0243697	289	0.0154772	1	0.69176	2.86584	2.09362	6	27	0.00412088	0.222222	FM_M.hypo_1048,FM_M.hypo_1049,FM_M.hypo_1050,FM_M.hypo_15,FM_M.hypo_161,FM_M.hypo_547,FM_M.hypo_617,FM_M.hypo_618,FM_M.hypo_619,FM_M.hypo_620,FM_M.hypo_621,FM_M.hypo_622,FM_M.hypo_623,FM_M.hypo_624,FM_M.hypo_625,FM_M.hypo_626,FM_M.hypo_627,FM_M.hypo_628,FM_M.hypo_629,FM_M.hypo_630,FM_M.hypo_631,FM_M.hypo_632,FM_M.hypo_633,FM_M.hypo_634,FM_M.hypo_635,FM_M.hypo_636,FM_M.hypo_637,FM_M.hypo_638,FM_M.…	ASB1,ERRFI1,KLF4,NLRP12,SIGIRR,ZFPM1
GO Biological Process	GO:0061013	regulation of mRNA catabolic process	3.49011e-16	4.50817e-12	4.09834e-13	7.37242	3.93358	29	0.00330553	0.0243697	440	0.0295811	1	0.868406	2.49606	2.40379	6	31	0.00412088	0.193548	FM_M.hypo_126,FM_M.hypo_494,FM_M.hypo_495,FM_M.hypo_503,FM_M.hypo_504,FM_M.hypo_587,FM_M.hypo_617,FM_M.hypo_618,FM_M.hypo_619,FM_M.hypo_620,FM_M.hypo_621,FM_M.hypo_622,FM_M.hypo_623,FM_M.hypo_624,FM_M.hypo_625,FM_M.hypo_626,FM_M.hypo_627,FM_M.hypo_628,FM_M.hypo_629,FM_M.hypo_630,FM_M.hypo_631,FM_M.hypo_632,FM_M.hypo_633,FM_M.hypo_634,FM_M.hypo_635,FM_M.hypo_636,FM_M.hypo_637,FM_M.hypo_638,FM_M.hy…	AGO2,CPEB3,PABPC1,PKP1,PKP3,PNPT1
GO Biological Process	GO:0003011	involuntary skeletal muscle contraction	3.93146e-09	5.07827e-05	1.95318e-06	22.9138	0.349135	8	0.00029339	0.00672269	306	0.017096	1	0.721664	8.59753	0.232625	2	3	0.00137363	0.666667	FM_M.hypo_757,FM_M.hypo_942,FM_M.hypo_943,FM_M.hypo_944,FM_M.hypo_945,FM_M.hypo_946,FM_M.hypo_947,FM_M.hypo_948	ATP8A2,GAA
GO Biological Process	GO:0050884	neuromuscular process controlling posture	5.45384e-08	0.000704472	2.01278e-05	7.28656	1.78411	13	0.00149925	0.0109244	167	0.00589419	1	0.455899	4.03009	1.24067	5	16	0.00343407	0.3125	FM_M.hypo_1103,FM_M.hypo_1104,FM_M.hypo_454,FM_M.hypo_529,FM_M.hypo_530,FM_M.hypo_757,FM_M.hypo_942,FM_M.hypo_943,FM_M.hypo_944,FM_M.hypo_945,FM_M.hypo_946,FM_M.hypo_947,FM_M.hypo_948	ADARB1,ATP8A2,FXN,GAA,GBX1
GO Biological Process	GO:1990168	protein K33-linked deubiquitination	2.55205e-07	0.00329648	8.9094e-05	39.0674	0.127984	5	0.00010755	0.00420168	306	0.017096	1	0.721664	8.59753	0.232625	2	3	0.00137363	0.666667	FM_M.hypo_1163,FM_M.hypo_601,FM_M.hypo_602,FM_M.hypo_603,FM_M.hypo_604	OTUD6A,ZRANB1
GO Biological Process	GO:0010455	positive regulation of cell fate commitment	1.14579e-06	0.0148002	0.000352386	8.95347	1.0052	9	0.000844703	0.00756303	112	0.00330328	1	0.380969	5.73168	0.697875	4	9	0.00274725	0.444444	FM_M.hypo_1022,FM_M.hypo_260,FM_M.hypo_261,FM_M.hypo_262,FM_M.hypo_612,FM_M.hypo_613,FM_M.hypo_614,FM_M.hypo_92,FM_M.hypo_93	IL12RB1,NKX6-2,RBPJ,WNT3A
GO Biological Process	GO:0033387	putrescine biosynthetic process from ornithine	1.32274e-06	0.0170858	0.000397345	18.2179	0.329347	6	0.000276762	0.00504202	306	0.017096	1	0.721664	8.59753	0.232625	2	3	0.00137363	0.666667	FM_M.hypo_102,FM_M.hypo_103,FM_M.hypo_104,FM_M.hypo_105,FM_M.hypo_106,FM_M.hypo_31	AZIN2,ODC1
GO Biological Process	GO:0070933	histone H4 deacetylation	4.69153e-06	0.0606005	0.00123674	6.54242	1.52849	10	0.00128444	0.00840336	112	0.00330328	1	0.380969	5.73168	0.697875	4	9	0.00274725	0.444444	FM_M.hypo_162,FM_M.hypo_163,FM_M.hypo_164,FM_M.hypo_165,FM_M.hypo_166,FM_M.hypo_167,FM_M.hypo_268,FM_M.hypo_269,FM_M.hypo_405,FM_M.hypo_816	HDAC4,HDAC9,RCOR1,REST
GO Biological Process	GO:0030279	negative regulation of ossification	4.74458e-06	0.0612857	0.00122572	2.61568	11.087	29	0.0093168	0.0243697	31	0.000252691	1	0.105291	2.76349	5.42792	15	70	0.0103022	0.214286	FM_M.hypo_1044,FM_M.hypo_1045,FM_M.hypo_1155,FM_M.hypo_158,FM_M.hypo_161,FM_M.hypo_162,FM_M.hypo_163,FM_M.hypo_164,FM_M.hypo_165,FM_M.hypo_166,FM_M.hypo_167,FM_M.hypo_260,FM_M.hypo_261,FM_M.hypo_262,FM_M.hypo_290,FM_M.hypo_291,FM_M.hypo_405,FM_M.hypo_434,FM_M.hypo_435,FM_M.hypo_5,FM_M.hypo_541,FM_M.hypo_542,FM_M.hypo_843,FM_M.hypo_844,FM_M.hypo_845,FM_M.hypo_861,FM_M.hypo_862,FM_M.hypo_870,FM_M.h…	BCOR,CHSY1,HDAC4,IGFBP5,KREMEN2,NOCT,RBPJ,SEMA4D,SKI,SMAD3,SMAD6,SMURF1,TRPM4,TWIST1,TWIST2
