# Supplementary material for: Epigenetic consequences of hormonal interactions between opposite‐sex twin fetuses
Source: Clin Transl Med. 2020 Dec 4;10(8):e234. doi: 10.1002/ctm2.234 (PMC7717068; doi:10.1002/ctm2.234)
Supplement: Supplementary file 8 — Supplementary_Table_8:For Figure S2G, the enrichment gene ontology (biological process) terms for the hypo‐DMCs of OSM versus SSM [file CTM2-10-e234-s008.xlsx]

## Sheet: GO_BP for OSM hypo-DMCs
# Ontology	ID	Desc	BinomP	BinomBonfP	BinomFdrQ	RegionFoldEnrich	ExpRegions	ObsRegions	GenomeFrac	SetCov	HyperRank	HyperP	HyperBonfP	HyperFdrQ	GeneFoldEnrich	ExpGenes	ObsGenes	TotalGenes	GeneSetCov	TermCov	Genes
GO Biological Process	GO:0071733	transcriptional activation by promoter-enhancer looping	2.30212e-11	2.97364e-07	2.28742e-08	67.4756	0.103741	7	9.02098e-05	0.00608696	304	0.0157289	1	0.668323	8.97348	0.222879	2	3	0.00143369	0.666667	GATA1,ZFPM1
GO Biological Process	GO:0010724	regulation of definitive erythrocyte differentiation	3.69083e-08	0.000476745	1.36213e-05	22.9323	0.305247	7	0.000265432	0.00608696	449	0.0299118	1	0.860515	6.73011	0.297172	2	4	0.00143369	0.5	GATA1,ZFPM1
GO Biological Process	GO:0042494	detection of bacterial lipoprotein	8.58878e-07	0.0110941	0.000209323	30.4639	0.164129	5	0.000142721	0.00434783	61	0.00154593	1	0.327358	10.0952	0.297172	3	4	0.00215054	0.75	SSC5D,TLR1,TLR6
GO Biological Process	GO:0003183	mitral valve morphogenesis	1.15007e-06	0.0148554	0.0002751	6.7677	1.62537	11	0.00141336	0.00956522	502	0.0330638	1	0.850768	4.03806	0.74293	3	10	0.00215054	0.3	SMAD6,SOX4,ZFPM1
GO Biological Process	GO:0032094	response to food	1.71854e-06	0.0221983	0.000396399	5.33854	2.43512	13	0.0021175	0.0113043	135	0.00440519	1	0.421495	3.67097	1.63445	6	22	0.00430107	0.272727	CLPS,CLPSL1,LRCOL1,OXT,SLC16A1,TMEM135
GO Biological Process	GO:0003174	mitral valve development	1.90886e-06	0.0246568	0.000425117	6.4162	1.71441	11	0.00149079	0.00956522	584	0.043006	1	0.951214	3.67097	0.817223	3	11	0.00215054	0.272727	SMAD6,SOX4,ZFPM1
GO Biological Process	GO:0010640	regulation of platelet-derived growth factor receptor signaling pathway	3.30432e-06	0.0426819	0.000699704	5.02274	2.58823	13	0.00225063	0.0113043	38	0.000776507	1	0.263951	4.2828	1.63445	7	22	0.00501792	0.318182	F3,F7,HIP1,LRIG2,LRP1,PDGFA,PHF14
GO Biological Process	GO:0090201	negative regulation of release of cytochrome c from mitochondria	3.33763e-06	0.0431122	0.000695358	6.04647	1.81924	11	0.00158195	0.00956522	514	0.0330697	1	0.831053	3.16711	1.26298	4	17	0.00286738	0.235294	AVP,FXN,HGF,IGF1
