# Supplementary material for: Epigenetic consequences of hormonal interactions between opposite‐sex twin fetuses
Source: Clin Transl Med. 2020 Dec 4;10(8):e234. doi: 10.1002/ctm2.234 (PMC7717068; doi:10.1002/ctm2.234)
Supplement: Supplementary file 9 — Supplementary_Table_9:The list of the gain and loss differential peaks (DPs) of H3K4me1, H3K4me3, H3K27ac, and H3K27me3 for OSF versus SSF [file CTM2-10-e234-s009.xlsx]

## Sheet: Loss H3K4me1 DPs for OSF vs SSF
chr	start	end
chr9	130193681	130194905
chr15	31265143	31265578
chr15	44735450	44736452
chr2	3604438	3606275
chr17	80903708	80905019
chr22	17969574	17971980
chr11	11810690	11811623
chr2	45704812	45705735
chr4	175961241	175962106
chr5	643481	644653
chr7	136352635	136353984
chr4	37941492	37942798
chr11	71379833	71385017
chr6	32949939	32951121
chr7	47928174	47930049
chr14	77111087	77113921
chr1	1149132	1151823

## Sheet: Gain H3K4me1 DPs for OSF vs SSF
chr	start	end
chr20	1585077	1591488
chr9	4085315	4087538
chr18	48412288	48414887
chr10	49023208	49027360
chr5	35369518	35370512
chr10	49035055	49037499
chr10	107027644	107029323
chr10	121022304	121025763
chr10	125684625	125685104
chr10	79744859	79745789
chr20	1594895	1597377
chr1	228557081	228558334
chr4	168498219	168500658
chr1	67903740	67904902
chrX	3777448	3779505
chr11	3051230	3052758
chr13	50148523	50149576
chr22	22669812	22671900
chr5	54978495	54979307
chr8	92973521	92974845
chr6	11682873	11684430
chr2	40551565	40552611
chr11	71709467	71710848
chr7	150200100	150201316
chr19	39759705	39760302
chr17	43299623	43299943
chr21	38251134	38254025
chr2	64176986	64178089
chr9	69519117	69521066
chr10	123848927	123849743
chr14	65106057	65107463
chr7	86931017	86932786
chr1	234782361	234783939
chr12	42264363	42265485
chr8	82653468	82655215
chr9	69536470	69536970
chrX	39800862	39802122
chr3	150253474	150254065
chr8	12774635	12775026
chrX	51834126	51835186
chr14	72104035	72104733

## Sheet: Loss H3K4me3 DPs for OSF vs SSF
chr	start	end
chr7	37416655	37417553
chr3	195954157	195955941
chr15	44729937	44730262
chr22	18056827	18057278
chr4	75643011	75645642
chr17	7853563	7854384
chr6	149378094	149379234
chr20	37518667	37519353
chr12	71117437	71118645
chr13	50012134	50012848
chr10	102107825	102108279
chr1	89582717	89584134
chr12	49021024	49021815
chr2	229767212	229767648
chr11	66624289	66625422
chr17	39470959	39471704
chr6	150167726	150168603
chr19	42294687	42295601
chr1	205659097	205659628
chr7	23722216	23723160
chr21	33552058	33552900
chr6	157148736	157148952
chr16	30738177	30738491
chr2	112331385	112331870
chr1	43363768	43364463
chr5	140567038	140568011
chr9	132481627	132482188
chr2	202765446	202766422
chr2	3605028	3605713
chr2	130345778	130346257

## Sheet: Gain H3K4me3 DPs for OSF vs SSF
chr	start	end
chr3	75667853	75670025
chr17	43231301	43233540
chr20	1586436	1589479
chr6	38876257	38877115
chr5	69492248	69493201
chr21	8219705	8220839
chr15	48310577	48316588
chr21	8420013	8420665
chr6	27235118	27239151
chr19	56533088	56534998
chr20	30815394	30816511
chr4	110629221	110629726
chr3	185552293	185552798
chr1	148309689	148311033
chr17	43347992	43350451
chr20	62073940	62076700
chr20	21413672	21415293
chr9	96815153	96815966
chr19	53308188	53310226
chr9	35192356	35194979
chr22	28946784	28948463
chr19	36294792	36295188
chr12	64774439	64775793
chr7	65274438	65275760
chr19	23201806	23204545
chr16	31917388	31922387
chr5	140882115	140883601
chr20	1823277	1823949
chr10	42537241	42540742
chr19	43974225	43976469
chr16	3219871	3221388
chr8	98951096	98951931
chr19	58038011	58039342
chr14	90239247	90240895
chr19	53257529	53258484
chr9	63775257	63776796
chr5	141365738	141367534
chr12	95202626	95203033
chr10	45779318	45780040
chr19	52360672	52363470
chr19	16788325	16789897
chr14	103238939	103240331
chr12	48409000	48411308
chr9	69477038	69477502
chr1	94449154	94451831
chr19	9449781	9450846
chr7	63263043	63264492
chr10	43482393	43484083
chr19	36476029	36477766
chr2	41493427	41495346
chr17	7641910	7642707
chr17	81648668	81649638
chr19	53030534	53031922
chr1	66416935	66417609
chr21	9039403	9042341
chr2	160087983	160089317
chr9	41232438	41232778
chr12	75019284	75020857
chr4	80341730	80344503
chr7	63882810	63884110
chr13	95668439	95670798
chr4	117022	118980
chr2	86270387	86272245
chr11	1416655	1418883
chr16	48310524	48312840
chr5	141274478	141276561
chr10	90135912	90138059
chr8	60492507	60494160
chr1	198814323	198816410
chr19	36304837	36305219
chr15	25005990	25007041
chr19	40073692	40076256
chr10	42531015	42532228
chr1	85334017	85335144
chr6	27601030	27603536
chr4	254025	255446
chr9	96809285	96809973
chr4	142707156	142709662
chr6	27440706	27441404
chr20	22047892	22048997
chr19	56490208	56491613
chr2	55150660	55150947
chr19	43866419	43868261
chr1	226779188	226779854
chr12	31718466	31720075
chrY	11348666	11349408
chr14	39055137	39058585
chr7	56825772	56827510
chr5	56221513	56222288
chr1	42301178	42302566
chr6	110741322	110742778
chr19	43893032	43894225
chr19	53293802	53296359
chr18	20957124	20957922
chr1	199066195	199068424
chr20	62107479	62110359
chr10	133622329	133623114
chr19	52422274	52424609
chr22	16457033	16457611
chr11	63499713	63500713
chr8	94008676	94009828
chr3	101308182	101309477
chr19	51913291	51924625
chr8	85466719	85468294
chr14	70333013	70334667
chr5	141201248	141203442
chr3	7290411	7291179
chr19	19809418	19810120
chr19	56373172	56374901
chr21	9827633	9828067
chr2	210117780	210118991
chr6	28193972	28195690
chr4	381440	391683
chr7	5057272	5072572
chr5	69368533	69370225
chr1	228557066	228558350
chr21	8234192	8234720
chr17	21841615	21845562
chr21	8405477	8405729
chr17	6773104	6776453
chr4	106525283	106525909
chr1	143222011	143223455
chr9	113061141	113063411
chr21	8228589	8230859
chr6	27678923	27681741
chr5	140786182	140789480
chr20	29408317	29412305
chr6	26637342	26642226
chr9	113088094	113090674
chr17	18658503	18663322
chrX	47447015	47452797
chr19	9496752	9503844
chr1	158430191	158431600
chr7	56373421	56373765
chr10	71944174	71948663
chr6	3370433	3371653
chr17	43299613	43299946
chr4	153687339	153690113
chr7	149528621	149533348
chr19	34684482	34687780
chr19	44458551	44461844
chr4	303115	307609
chr17	26774418	26776000
chr19	12512963	12514132
chr5	141392582	141395131
chr5	141239320	141242025
chr19	58041393	58044226
chr1	51172695	51173504
chr17	26962331	26965393
chr9	127377991	127380862
chr7	141750633	141752809
chr5	141255433	141258554
chr6	39143373	39143818
chr19	52427832	52431254
chr19	51586096	51588624
chr16	3439057	3440939
chr3	44737132	44740044
chr6	27546411	27548807
chr17	49174958	49177426
chr11	93420871	93421639
chr18	5475535	5476031
chr19	6290845	6293385
chr1	180945192	180947233
chr13	51950021	51951786
chr5	150894664	150899148
chr19	52485008	52486550
chr19	34951774	34953659
chr1	145240614	145241087
chr19	52432557	52434396
chr19	50044626	50046081
chr6	27400089	27402831
chr13	20283501	20285991
chr19	58046175	58052720
chr5	49622216	49623753
chr17	26573013	26573335
chr19	7755776	7758883
chr1	40471439	40473322
chr5	140765850	140767987
chr20	29320379	29321043
chr6	139210368	139211364
chr5	140793328	140795556
chr5	141234480	141237202
chr19	12390543	12392769
chr12	9610442	9611179
chr5	140800351	140803340
chr5	141294450	141296930
chr22	11829078	11830147
chr19	57109958	57112460
chr19	53458337	53461487
chr6	27544181	27545814
chr5	140760717	140762535
chr8	144929817	144932999
chr11	128314216	128315915
chr17	5572787	5575335
chr6	26743400	26745274
chr6	28187368	28190074
chr7	150695000	150695952
chr15	45240577	45243142
chr19	43869186	43871647
chr1	39907677	39909000
chr4	153692243	153695319
chr5	141364109	141365115

## Sheet: Loss H3K27ac DPs for OSF vs SSF
chr	start	end
chr15	44721284	44721800
chr15	44734657	44735641

## Sheet: Gain H3K27ac DPs for OSF vs SSF
chr	start	end
chr20	1587182	1590816
chr9	69547822	69549395
chr1	64263168	64264150
chr10	63592178	63592828
chr9	64411066	64412051
chr5	69368601	69370122
chr13	45904222	45905066
chr7	102335265	102336757
chr20	1595168	1596131
chr17	19735145	19735926
chr5	14844687	14845809
chr6	167214227	167217918
chr21	26846286	26846815
chr17	43299627	43299912
chr1	184987079	184989537

## Sheet: Loss H3K27me3 DPs for OSF v SSF
chr	start	end
chr22	24723316	24726145
chr4	9183131	9184333
chr5	15145059	15145392
chr10	2543706	2544657
chr7	107830464	107831707
chr2	98768970	98769467
chr10	94686826	94688119
chr11	67303048	67304513
chr4	9186851	9188287
chr7	153876687	153879681
chr11	5389598	5390247
chr9	20178369	20179258
chr15	20265775	20267468
chr21	40342065	40343509

## Sheet: Gain H3K27me3 DPs for OSF v SSF
chr	start	end
chr2	12009296	12016881
chr10	33577886	33579216
chr2	44283269	44285427
chr12	54903238	54905308
chr2	227373804	227375814
chr4	112920757	112922691
chrX	65941576	65942886
chr9	73572478	73574098
chr10	51114584	51116652
chrX	99765179	99766530
chr5	69490807	69493106
chr15	29826167	29827577
chr5	40926968	40928185
chr1	143793454	143793877
chr12	59808854	59810913
chr9	40632204	40633705
chr5	53043586	53044876
chr4	120081358	120084599
chr11	32546159	32549374
chr1	143854722	143855806
chr17	47330096	47335847
chr22	25491861	25499249
chr3	24933175	24935698
chr5	53014650	53016681
chr6	7955871	7956973
chr8	124146884	124149242
chr1	91058690	91061308
chr6	47766568	47771622
chr12	68911373	68913181
chr4	173835886	173838399
chr15	29808852	29809764
chr15	91300818	91302043
chr6	54090217	54091619
chr3	160622336	160623071
chr6	83593587	83594695
chr13	75474234	75475334
chr13	73327184	73328116
chr6	153504966	153506249
chr9	63289977	63291482
chr18	3920036	3920997
chr6	56791455	56792173
chr2	16257093	16259202
chr11	31032957	31034197
chr2	29610044	29610779
chr8	24803982	24804774
chr2	212175891	212176466
chr12	81930867	81931533
chr4	190173481	190173889
chr12	54906196	54914166
