# Supplementary material for: Epigenetic consequences of hormonal interactions between opposite‐sex twin fetuses
Source: Clin Transl Med. 2020 Dec 4;10(8):e234. doi: 10.1002/ctm2.234 (PMC7717068; doi:10.1002/ctm2.234)
Supplement: Supplementary file 10 — Supplementary_Table_10:The list of the gain and loss DPs of H3K4me1, H3K4me3, H3K27ac, and H3K27me3 for OSM versus SSM [file CTM2-10-e234-s010.xlsx]

## Sheet: Loss H3K4me1 DPs for OSM vs SSM
chr	start	end
chr10	3330254	3332046
chr9	117936041	117936988
chr7	36004717	36006032
chr16	15869116	15869769
chr5	132400561	132402537
chr17	75899618	75900417
chr19	49105758	49107039
chr6	5899248	5900367
chr13	23735384	23735876
chr16	49792391	49793267
chr16	55782437	55783473
chr8	1735239	1735900
chr1	4072323	4074118
chr5	157746695	157747835
chr16	1141731	1143291
chr4	105311871	105313108
chr2	151774791	151775686
chr1	177944496	177946308
chr2	11583796	11584865
chr17	79042292	79042844
chr2	238596884	238597661
chr2	17815424	17815920
chr14	53603859	53604395
chr21	34688084	34688727
chr1	28223737	28224443
chr5	66471938	66473181
chr1	197349749	197351680
chr14	53101618	53103255
chr8	115073618	115074938
chr16	15144568	15144791
chr20	37375262	37375835
chr18	5974685	5976062
chr21	39968944	39971049
chr3	184649839	184650399
chr3	42549399	42550557
chr2	3235276	3235684
chr2	7591849	7592361
chr7	158878923	158880878
chr6	35699006	35700275
chr1	84199745	84200621
chr15	77889050	77889691
chr12	12231746	12232471
chr10	32210769	32211805
chr8	12212407	12213085
chr21	44167701	44168175
chr5	141813530	141815215
chr2	60396289	60396708
chr10	13901404	13901943

## Sheet: Gain H3K4me1 DPs for OSM vs SSM
chr	start	end
chr15	48309852	48315565
chr1	97122523	97124706
chr16	12199976	12204171
chr6	152608851	152621655
chr5	174490091	174493016
chr20	33635403	33637685
chr1	192848414	192851552
chr1	99913899	99916131
chr2	123744547	123748997
chr6	20033823	20034859
chr3	154667628	154668767
chr3	38294191	38296261
chr5	80362959	80364620
chr14	81567741	81570595
chr3	65875056	65877691
chr1	44039831	44042231
chr9	67022616	67023798
chr6	152597334	152600304
chr16	77110643	77112336
chr19	24070662	24072752
chr10	1082441	1084254
chr8	66626912	66627778
chr3	81693651	81696622
chr16	58897006	58899125
chr3	69220089	69221886
chr4	175279488	175281074
chr12	68347962	68349091
chr8	71246593	71247809
chr8	10072103	10074867
chr12	43479859	43483972
chr9	81212274	81213898
chr6	123866838	123869606
chr3	40251591	40254332
chr19	30810267	30811627
chrX	78786321	78787828
chr5	120003835	120005782
chr21	5051357	5051828
chr5	116270853	116273250
chr15	36365009	36367423
chr8	67481499	67484235
chr4	118003116	118005261
chr12	13307940	13311121
chr3	44333629	44335203
chr5	117101669	117104018
chr22	36944971	36949234
chr9	120463585	120467308
chr15	50224641	50226657
chr1	212364554	212366002
chr3	135488282	135493974
chr3	166283846	166285527
chr9	41739679	41744399
chr3	18917621	18918574
chr1	52453121	52454978
chr5	120143712	120145318
chr15	36760691	36762553
chr20	34121069	34122433
chr7	48180958	48187998
chr3	89058173	89061424
chr13	100156574	100157491
chr15	55206910	55208066
chr2	216384609	216387030
chr4	84900329	84904034
chr20	52267850	52269958
chr3	117487084	117491956
chr1	94750231	94751305
chr3	157405018	157405650
chr2	53233858	53236888
chr5	67887287	67888721
chr6	64510843	64513319
chr3	119973318	119976728
chr15	66871714	66872730
chr7	107592471	107596832
chr15	50016338	50018344
chr6	51982272	51985665
chr5	94365474	94367780
chr7	107936565	107937909
chr15	49638445	49641028
chr3	121893354	121896483
chr10	29029862	29031328
chr15	41485777	41486534
chr6	71476901	71482395
chr6	17639823	17641323
chr4	10523916	10524925
chr13	55814520	55815917
chr1	221063469	221064885
chr2	95868125	95870106
chr3	75316614	75320943
chr12	64974389	64976921
chr1	183669279	183671153
chr1	6652492	6653814
chr3	98327469	98329692
chr6	4361299	4365217
chr1	221365979	221367647
chr3	24366975	24369344
chr18	22552920	22553908
chr12	14970704	14971486
chr5	116506687	116509515
chr5	155274039	155277005
chr6	112778375	112781061
chr7	110963992	110965190
chr6	45507563	45510091
chr9	327710	329192
chrX	125408430	125410700
chr10	17556032	17558225
chr4	67288811	67290678
chr10	65796272	65798179
chr12	94609564	94610771
chr11	129343785	129346053
chr2	14071935	14073153
chr6	152537011	152540294
chr13	29719980	29721543
chr9	91285681	91286822
chr10	20349605	20351970
chr13	113194894	113196408
chr5	170960615	170961996
chr7	133405518	133407360
chr14	81988682	81990311
chr11	105226389	105227817
chr2	175318819	175320682
chr9	85678681	85680264
chr3	109311657	109314626
chr19	48283205	48285828
chr4	61374359	61377232
chr21	32867164	32868023
chr1	38092168	38094084
chr3	8084777	8087218
chr6	167743377	167746318
chr1	228557082	228558339
chr13	79258238	79259398
chr13	53056365	53059044
chr14	51276556	51279051
chr3	197099119	197100780
chr2	175610888	175613136
chr3	30163342	30165781
chr6	83899643	83903307
chr1	108636935	108638302
chr4	16551939	16554933
chr12	56454422	56455905
chr2	53089591	53093402
chr5	156472224	156475454
chr12	80916283	80918947
chr1	184938775	184942743
chr2	38288519	38290874
chr15	79582828	79587722
chr15	77475504	77478207
chr5	116191193	116194185
chr7	7346874	7348959
chr9	100046206	100049252
chr1	81193106	81194030
chr1	31268512	31270336
chr3	167161402	167163157
chr3	138036556	138037943
chr7	20187547	20188854
chr3	64800274	64802546
chr13	30707523	30708277
chr3	186443203	186444655
chr3	178599710	178603626
chr2	228322494	228324284
chr9	84382648	84383923
chr6	87107853	87109480
chr7	141999636	142003211
chr7	139249047	139251040
chr1	47294584	47295424
chr14	87946890	87948223
chr12	94631811	94633096
chr9	21259690	21261086
chr3	185551986	185553346
chr5	122793599	122795517
chr4	84811231	84813384
chr22	19300161	19302851
chr15	84873769	84875582
chr9	101417336	101419008
chr7	120812738	120813790
chr2	115307563	115311106
chr7	48206354	48212100
chr1	84546873	84547742
chr15	62995015	63001329
chr12	93148347	93149989
chr14	75702960	75704047
chr7	120832096	120836332
chr8	121119351	121122340
chr2	61057605	61058710
chr4	100831974	100833121
chr1	198980799	198981636
chr21	44539933	44544855
chr4	15950120	15952193
chr5	154163259	154164681
chr8	80324777	80325831
chr8	42369247	42369866
chr1	51695258	51700508
chr1	81455129	81457883
chr7	41207524	41209950
chr2	237051511	237052893
chr2	233553372	233555094
chr2	161226972	161229927
chr7	77363922	77370115
chr7	129354137	129355262
chrX	120567632	120568822
chr3	100298716	100299844
chr12	76625780	76627189
chr3	151109519	151111596
chr18	21032636	21034164
chr2	167939095	167941161
chr9	98711332	98714554
chr6	78966532	78967576
chr20	19405997	19408433
chr17	9382542	9387718
chr5	165295990	165297700
chr4	72918373	72920768
chr4	151350086	151352226
chr1	226287741	226288606
chr10	95206032	95207653
chr11	33532424	33534662
chr5	77790558	77792189
chr3	135470182	135474096
chr5	116582124	116584080
chr2	47216385	47218229
chr6	75188022	75189288
chr12	41848926	41851168
chr4	177490385	177492240
chr11	130945741	130949867
chr15	47361578	47363742
chr17	9920634	9922005
chr10	21868834	21870955
chr11	83298840	83300143
chr2	175454102	175456102
chr7	83930059	83931108
chr9	32927325	32928091
chr13	75152900	75156234
chr10	121250489	121252211
chr1	215588055	215589193
chr3	37102635	37105167
chr3	55058739	55060166
chr8	71174352	71176022
chr7	91963459	91964549
chr9	72329106	72330974
chr19	7324694	7325241
chr3	112436663	112438205
chr12	8524967	8527079
chr11	8545221	8546502
chr8	17328730	17329564
chr6	116430036	116431994
chr10	101478023	101479031
chr3	161196121	161197548
chr21	14219557	14223459
chr1	44465499	44467679
chr4	184883753	184885555
chr8	86027488	86029053
chr1	120449164	120449996
chr5	50321573	50322454
chr7	102033952	102035492
chr14	85333458	85336081
chr2	179225840	179227217
chr7	33030344	33032028
chr2	101030345	101031610
chr5	94971679	94973977
chr1	88603710	88606522
chr6	145544395	145546728
chr4	84836376	84839737
chr11	16064764	16066489
chr16	18828398	18829982
chr12	82718361	82720060
chr5	55466393	55468700
chr1	220815779	220818523
chr13	37200733	37202431
chr7	106464200	106466410
chr9	41643096	41644564
chr6	152559461	152564787
chr12	65406176	65408024
chr11	77342059	77343866
chr15	55959621	55961739
chr10	87846260	87848299
chr4	156225080	156226368
chr8	65595097	65596653
chr5	102776830	102777890
chr4	38104672	38106419
chr10	117716942	117721217
chr9	88304104	88304636
chr22	29974302	29978168
chr7	27935808	27937132
chr8	109401774	109403562
chr6	89127450	89129981
chr10	128073252	128075340
chr17	51295724	51297673
chr1	33074252	33075615
chr16	51349874	51352304
chr8	115690482	115692320
chr11	87469267	87470228
chr11	112489477	112490427
chr10	12659502	12660273
chr12	32851633	32852559
chr14	54915661	54916070
chr21	38395400	38397759
chr3	24376184	24378548
chr3	81721319	81724816
chr9	94132103	94133157
chr3	75322160	75325774
chr15	48694404	48695005
chr10	113111644	113112876
chr18	7281750	7283861
chr1	64176419	64177313
chr11	45984721	45985963
chr9	83497888	83499695
chr10	31091707	31092741
chr1	211769654	211771735
chr18	39700472	39703064
chr8	17381934	17382895
chr19	42488181	42489447
chr10	4980078	4982799
chr1	185541779	185542685
chr10	6367613	6369139
chr6	97137002	97139072
chr3	138046787	138048177
chr11	46031216	46032320
chr1	97767088	97767653
chr5	74887819	74890008
chr1	185367899	185370571
chr1	235767558	235769017
chr20	5623972	5624497
chr17	5172786	5174617
chr2	123736446	123740928
chr2	163113275	163114897
chr2	122763752	122764187
chr1	150724382	150726032
chr8	17338589	17342018
chr7	104906243	104907566
chr3	64893006	64899374
chr2	171907674	171908950
chr5	115880726	115882238
chr17	15119364	15121809
chr4	158681615	158682674
chr3	172232617	172234580
chr2	10605909	10608339
chr3	16968503	16969603
chr8	94676091	94676833
chr10	121260006	121263346
chr9	112402272	112404676
chr1	214474786	214476692
chr11	10551685	10552898
chr3	32666438	32667866
chr1	48236795	48238735
chr14	51138478	51139762
chr1	119592728	119594527
chr8	101488430	101489865
chr2	121764285	121765796
chr6	39891090	39892654
chr3	30284455	30286149
chr4	79931337	79931833
chr4	25024189	25026099
chr3	61002275	61003624
chr2	228318638	228321708
chr7	140843775	140845319
chr2	143925646	143927409
chr6	116485060	116485896
chr2	184766811	184769499
chr10	121031540	121033909
chr2	17280052	17281578
chr5	143508061	143510182
chr3	71591310	71591643
chr10	49035073	49038105
chr8	25497764	25499561
chr2	175440999	175442345
chr3	47668695	47670019
chr2	174164484	174167565
chr8	6979622	6980762
chr7	133627170	133628851
chr18	12889848	12890791
chr22	21796886	21798211
chr14	38761964	38763728
chr2	223705984	223707827
chr7	90585813	90587391
chr15	56843928	56845150
chr3	112598729	112599743
chr10	7053280	7054842
chr5	60685336	60686201
chr17	16149406	16150848
chr4	54430695	54433010
chr10	96965193	96967005
chr2	11192792	11193857
chr3	114960435	114961597
chr3	117483776	117485211
chr22	31256237	31258111
chr3	34837532	34839218
chr4	184253962	184256571
chr17	49280555	49281224
chr2	32088925	32090044
chr11	86941380	86942419
chr5	60222991	60225425
chr5	131440762	131443257
chr14	51726722	51728609
chr2	176575112	176576899
chr6	152601053	152607618
chr7	51336086	51337990
chr1	58611924	58613708
chr20	20427251	20428455
chr9	77502654	77503617
chr3	178981252	178983186
chr9	826510	827987
chr1	64708796	64709562
chr6	20028132	20029718
chr7	140966510	140967655
chr15	40968945	40970190
chr8	108724878	108725437
chr18	79973424	79974564
chr2	61339953	61340937
chr4	139124617	139125921
chr11	15613382	15615958
chr18	11154534	11156604
chr4	180560244	180562247
chr3	139201471	139202632
chr11	12988777	12989939
chr4	36152138	36154111
chr1	155223546	155228018
chr2	53826639	53827531
chr20	9081470	9084105
chr1	176143958	176145928
chr5	116299011	116300232
chr15	58162667	58167661
chr2	102343523	102344001
chr9	15661989	15663091
chrX	17805752	17807714
chr16	47605154	47607867
chr15	64968576	64969446
chr16	22638014	22638925
chr17	56138506	56140186
chr2	191088233	191089252
chr8	92972700	92975324
chr12	74483173	74483938
chr3	71817910	71820002
chr5	78182808	78184800
chr10	92114175	92115325
chr3	54998748	55001281
chr2	178289735	178290510
chr2	111204916	111206153
chr1	110950444	110952043
chr16	19601599	19602780
chr12	45955115	45956752
chr16	18833513	18835087
chr15	41479144	41480949
chr7	133348997	133350897
chr1	234621909	234622992
chr19	56179625	56180992
chr8	98768080	98769163
chr20	60357250	60358749
chr1	39353790	39356101
chr18	13316993	13320784
chr20	5274579	5275708
chr8	108252967	108253751
chr6	147173090	147174781
chr8	6986227	6986557
chr8	80005957	80007890
chr7	114293020	114294203
chr6	149613564	149615408
chr10	51783119	51784862
chr16	31296107	31296677
chr14	84959661	84961057
chr4	174701481	174701943
chr17	77170295	77171942
chr6	129517126	129518040
chr5	80763569	80765089
chr1	192996966	192999079
chr1	207601627	207602145
chr6	131564742	131565747
chr6	150255693	150257719
chr12	105135737	105137136
chr2	144010774	144013442
chr6	16622084	16624344
chr1	196683843	196684942
chr14	51130897	51132396
chr8	95518322	95520577
chr2	160881009	160882184
chr7	66783935	66785046
chr10	29569509	29570465
chr1	173451952	173452794
chr2	174371480	174372807
chr3	15754012	15755192
chr1	212888155	212888926
chr1	220198088	220200604
chr7	41517956	41518989
chr4	6666281	6667727
chr1	187156767	187157979
chr13	21884831	21885918
chr2	175567570	175568987
chr6	126175911	126176595
chr7	128009555	128011426
chr6	36081189	36082863
chr5	96290175	96291362
chr12	65912581	65913554
chr10	104515229	104516389
chr7	129343604	129345678
chr3	67033107	67033516
chr1	239140393	239141628
chr2	61140479	61141858
chr2	64233977	64235978
chr1	222838429	222839392
chr4	175511872	175513414
chr7	33499240	33500715
chr5	119190404	119191343
chr6	46964944	46966972
chr4	9811339	9813223
chr8	128255197	128256336
chr9	124706651	124709353
chr19	24048827	24051305
chr8	5518766	5520265
chr16	72649249	72651644
chr13	100303880	100304730
chr4	184774307	184776738
chr15	38466060	38466797
chr6	97113968	97114536
chr12	47581273	47582658
chr6	125307927	125309510
chr8	69719175	69721218
chr1	21029973	21032433
chr14	35071878	35072793
chr3	71735177	71736923
chr17	69928470	69929778
chr11	43727814	43728404
chr5	37776624	37778598
chr9	112237836	112238436
chr20	18716609	18717830
chr10	107721505	107722957
chr12	76653466	76655122
chr20	19399932	19402101
chr12	8521137	8523481
chr7	105416934	105418272
chr2	190310895	190312206
chr5	64834364	64836338
chr13	50279656	50281009
chr1	188971605	188972131
chr6	104780231	104782330
chr3	70323060	70325089
chr2	143036196	143037192
chr6	72151531	72152575
chr20	14632894	14633883
chr8	10249711	10251531
chr17	34394462	34394819
chr11	60295766	60298791
chr19	15782362	15783941
chr3	5737084	5741533
chr11	15519053	15519655
chr6	27282642	27283975
chr6	106873758	106875303
chr5	39724891	39725983
chr6	7714537	7715832
chr12	95300532	95302429
chr7	4064888	4065817
chr5	73918634	73919935
chr9	3296324	3297690
chr2	143715529	143718267
chr22	46022513	46023832
chr4	129077262	129079885
chr12	40436136	40437642
chr3	94233026	94234904
chr13	31282419	31283917
chr1	244399148	244401258
chr9	90331994	90332761
chr12	30667876	30668813
chr1	96463095	96466384
chr6	152485834	152486201
chr3	39658266	39659748
chr13	71782127	71783176
chr8	79805938	79807352
chr4	35800518	35803195
chr2	30821863	30823145
chr1	230555900	230557090
chr15	42395268	42396944
chr7	133285341	133288566
chr1	10291928	10293709
chr2	122980552	122981644
chr4	183759866	183760973
chr5	20608534	20610702
chr5	131729004	131730347
chr15	89548485	89548923
chr6	107359021	107360900
chr1	241650613	241652753
chr12	90280569	90281158
chr4	15153184	15154434
chr17	44415391	44417724
chr1	247504568	247505216
chr1	241614690	241617237
chr22	41052072	41053717
chr7	4204279	4205285
chr3	158455607	158457597
chr7	99296455	99297452
chr20	29319884	29321595
chr12	27315884	27317215
chr8	135580021	135582022
chr3	181547104	181548095
chr13	73249906	73251035
chr13	36873798	36874822
chr9	36628881	36629487
chr2	101075026	101076627
chr8	8982179	8984312
chr12	97800435	97802169
chr15	48991143	48992803
chr3	43719217	43720967
chr13	108458221	108461434
chr15	39107770	39109217
chr8	28150523	28151514
chr8	9036543	9038289
chr7	16709070	16710306
chr4	123073591	123075752
chr8	126831521	126833604
chr8	53830072	53831853
chr3	177652804	177653805
chr1	211839433	211840217
chr2	99545988	99546855
chr2	169721856	169722206
chr9	124710692	124712796
chr5	36223844	36224253
chr6	87882205	87882703
chr3	52899284	52901122
chr3	64859022	64860283
chr12	49305861	49306530
chr12	121859703	121861379
chr16	47630568	47631422
chr7	114857733	114858705
chr7	137859536	137860391
chr2	178649804	178650731
chr6	131568313	131574102
chr8	4262049	4263078
chr10	99866302	99868047
chr3	43555699	43556664
chr1	93899774	93900320
chr2	238174861	238175750
chr1	147663219	147665705
chr14	80290949	80291604
chr4	42756618	42757412
chr3	51527085	51527637
chr8	38536690	38537830
chr12	61993568	61994040
chr14	77648270	77648764
chr17	80534603	80536892
chr6	134255612	134260929
chr2	171710628	171713995
chr11	85263839	85264687
chr6	150908926	150909915
chr10	107764483	107767167
chr6	151331821	151333670
chr6	69689134	69690090
chr7	129480479	129481371
chr10	96533575	96534626
chr4	94295058	94296032
chrX	77677854	77678690
chr10	27851519	27851999
chr3	112543801	112545912
chr7	76118384	76119182
chr10	63479564	63480924
chrX	125147612	125149032
chr8	6269898	6271815
chr9	79140537	79141966
chr10	20573647	20574401
chr2	151490947	151492456
chr10	19901880	19903491
chr2	159653873	159654960
chr8	33384980	33385661
chr14	35727427	35728772
chr9	110364337	110365025
chr9	125847849	125848989
chr4	101071084	101073277
chr1	193902810	193903592
chr12	118294184	118295666
chr5	72829338	72830412
chr9	90249844	90252416
chr3	101765025	101766499
chr5	140161690	140162647
chr9	83495226	83496709
chr21	42999670	43001501
chr9	108133727	108135579
chr4	152891739	152894322
chr3	121859368	121860035
chr11	46484021	46484648
chr6	36003560	36005059
chr5	178705163	178706536
chr6	79226831	79228746
chr6	99577521	99578801
chr5	116542171	116543346
chr14	45157770	45159029
chr9	108051541	108053633
chr7	140784622	140787083
chr22	30136446	30138353
chr8	135120204	135121097
chr15	29267127	29267582
chr4	69707826	69709125
chr12	29284935	29285960
chr4	119201580	119203494
chr3	53919238	53920187
chr6	20438752	20439638
chr6	8698191	8699552
chr2	17285664	17286740
chr20	3940864	3942259
chr13	49231155	49232535
chr1	221861540	221863962
chr21	5063772	5068286
chr9	41371514	41373416
chr4	100634791	100636167
chr11	120856862	120857480
chr7	41116117	41119269
chr13	53111626	53113465
chr11	132671581	132672566
chr13	45189370	45190596
chrY	20324909	20326342
chr4	26036255	26037756
chr12	20032819	20033859
chr10	15684696	15685252
chr1	162403038	162403663
chr1	72357378	72358838
chr8	3002455	3003561
chr11	19944142	19945143
chr1	108651128	108651922
chr8	66996415	66999662
chr1	64439837	64441814
chr8	6242460	6243662
chr4	40785974	40786892
chr1	120167211	120168581
chr6	157158832	157159642
chr3	32524009	32525065
chr7	37303137	37306009
chr2	149139134	149140436
chr8	25288293	25289377
chr8	59268461	59269250
chr11	119330174	119331049
chr13	107056355	107057410
chr3	17341573	17342672
chr2	216200176	216201787
chr3	49970580	49971556
chr3	146581689	146583273
chr6	143972316	143973607
chr12	80882509	80884078
chr17	56304523	56305949
chr14	20966976	20967835
chr18	54190910	54191953
chr14	51145227	51146125
chr15	80191390	80192693
chr15	35077867	35079055
chr4	69847834	69848655
chr4	166340248	166341388
chr6	147043970	147044673
chr18	45900121	45902203
chr19	15652752	15654598
chr2	137706579	137708289
chr6	143458645	143459277
chr15	43356991	43359687
chr16	58923748	58927325
chr2	53066916	53067987
chr3	188481311	188482871
chr15	49558765	49560030
chr12	122355890	122356612
chr22	24476846	24478544
chr4	158598085	158600536
chr17	9905452	9907195
chr5	59785450	59787271
chr12	100436173	100437202
chr2	54490122	54492591
chr15	87752375	87753871
chr2	159525402	159527832
chr2	115350681	115351461
chr2	171000701	171001694
chr12	80872165	80873519
chr9	108224889	108226646
chr6	131268590	131270074
chr2	26449750	26452505
chr2	204306433	204309658
chr8	73572692	73573268
chr12	89482940	89483913
chr11	102732376	102733833
chr10	94608478	94609295
chr20	2275119	2275875
chr4	183863850	183864486
chr1	54988734	54990174
chr16	67125872	67127086
chr3	171738429	171741777
chr5	55517513	55518518
chr12	65872763	65874089
chr6	114193323	114195527
chr3	141896909	141897542
chr13	48425936	48427059
chr1	228672911	228674566
chr3	51610005	51611128
chr11	88309815	88310670
chr11	69609597	69610186
chr3	44429066	44431053
chr5	169955138	169956192
chr16	84315800	84316350
chr3	53411221	53411945
chr2	205932407	205934727
chr4	72563981	72564992
chrX	123086928	123087725
chr6	71126607	71127958
chr7	41346635	41349431
chr10	20583472	20585628
chr1	221079085	221080753
chr12	46491626	46492986
chr2	207287785	207288593
chr13	100355754	100357784
chr9	61159343	61162603
chr14	38059360	38060115
chr9	90111489	90112895
chr5	68998801	68999143
chr11	15196099	15197033
chr15	58398868	58400427
chr11	102704479	102706909
chr5	60195802	60197171
chr7	124893276	124894269
chr7	36667044	36667436
chr3	89021396	89022661
chr17	60742044	60742613
chr7	123644359	123649586
chr18	31889478	31890324
chr9	83399759	83401799
chr16	11703050	11705171
chr7	11373781	11375106
chr10	19962518	19964361
chr16	87400875	87402484
chr4	88205946	88207706
chr11	33549115	33549887
chr19	28656304	28657517
chr11	111789707	111791837
chr3	23367878	23368589
chr8	144129955	144131821
chr9	4435121	4437096
chr15	91400447	91401088
chr14	81558218	81558759
chr5	17739717	17740130
chr20	14524352	14525055
chr3	181512528	181513172
chr5	103235085	103236647
chr6	134988675	134989365
chr6	79918336	79918881
chr9	79675986	79678107
chr7	26993821	26995019
chr5	156509354	156514639
chr17	44408350	44409430
chr5	108321602	108322576
chr12	110916528	110917123
chr4	119409869	119410945
chr20	20851803	20852661
chr15	37886534	37887473
chr2	57431747	57432543
chr20	2976935	2978858
chr7	136056729	136057672
chr11	76093513	76094124
chr11	33712994	33713738
chr16	24428151	24429279
chr5	102830302	102831043
chr3	69345330	69346266
chr13	70874480	70874943
chr5	14618520	14620470
chr4	138634284	138635571
chr7	93039976	93041699
chr6	2515994	2516738
chr6	132192287	132193357
chr10	102969780	102978071
chr22	29988933	29989494
chr14	94383400	94384325
chr12	105847603	105848329
chr14	30270442	30271805
chr21	42904573	42905340
chr6	72918572	72919732
chr7	118238116	118238770
chr7	129078417	129079213
chr19	29033428	29039050
chr6	110574065	110574949
chr13	36325831	36326710
chr10	129710119	129711670
chr14	97415928	97422503
chr2	6803695	6804966
chr11	94703397	94704302
chr3	169440782	169442641
chr3	71824572	71826487
chr9	23581304	23584641
chr14	59707496	59709099
chrX	125300826	125303721
chr10	92081621	92084044
chr2	17316102	17321229
chr5	147344528	147346871
chr10	87961716	87964488
chr6	97131592	97134668
chr1	212343560	212345108
chr4	26060359	26063434
chr4	112273478	112275621
chr11	59680296	59683110
chr8	107819215	107823281
chr13	43170466	43171922
chr3	12783167	12785951
chr7	36297497	36298828
chr11	16054345	16057872
chr6	71081761	71084078
chr5	116339052	116341689
chr5	94958036	94961538
chr21	5058425	5059609
chr16	77113648	77115418
chr3	15466684	15473614
chr12	8784404	8786731
chr14	81595976	81601350
chr4	56347586	56350756
chr18	77571244	77574470
chr13	108963060	108965168
chr1	192888398	192889634
chr7	106377007	106378787
chr19	28316702	28319712
chr20	1583057	1592009
chr5	118922783	118923873
chr5	37768441	37773215
chr14	103241274	103243831
chr1	39474423	39478172
chr7	41635168	41636776
chr7	120809711	120812078
chr6	152531053	152534026
chr6	49735070	49748682
chr22	26383897	26386930
chr3	178587356	178592000
chr10	70660530	70662518
chr6	32654039	32656061
chr10	121145211	121147042
chr1	67541733	67543757
chr3	130061449	130064395
chr7	31804177	31806128
chr7	142016146	142020135
chr14	83466046	83468788
chr8	108070845	108074027
chr21	38815073	38816338
chr2	40551352	40553298
chr16	56408394	56410656
chr4	40521177	40523763
chr21	5055453	5055893
chr8	25264673	25266996
chr1	114427163	114428320
chr6	152893021	152894760
chr2	102448819	102450355
chr2	178512913	178515478
chr4	65019520	65020765
chr9	93625079	93626252
chr2	104134351	104140680
chr14	85308668	85313292
chr11	22676263	22678221
chr5	17494515	17496649
chr9	6976957	6979317
chr4	100891692	100892893
chr10	117382380	117384643
chr1	91631084	91634146
chr5	94752700	94754891
chr8	10195839	10197957
chr2	30812916	30814778
chr11	86939002	86940608
chr7	37065726	37067189
chr13	32652532	32654082
chr6	64481883	64484510
chr16	65370969	65375257
chr3	154956161	154960413
chr10	74804657	74805493
chr5	156528946	156531655
chr3	167700363	167701206
chr12	91098275	91099262
chr6	42625170	42628465
chr2	101883469	101885663
chr22	22046838	22048273
chr14	106745047	106745960
chr7	16611915	16615471
chr6	82995036	82995930
chr5	34089606	34090720
chr15	94319048	94320514
chr18	25991885	25993259
chr9	23539111	23544145
chr1	166880352	166881021
chr6	54074210	54075247
chr5	147374565	147375838
chr11	110079159	110080366
chr20	33559589	33560973
chr5	160340280	160343042
chr6	4970584	4972171
chr11	46013334	46014219
chr20	36037675	36038498
chr9	68437106	68437730
chr5	148982471	148986771
chr3	80733510	80734390
chr12	8248639	8249983
chr10	6404071	6405000
chr12	12330906	12332065
chr7	88192504	88193610
chr14	100363306	100365503
chr2	44124606	44126788
chr5	61500538	61501472
chr9	66787211	66788297
chr17	82577750	82579061
chr11	128098801	128099141
chr5	14128728	14130063
chr3	52829991	52830723
chr6	123989419	123993067
chr11	71531736	71533148
chr2	97542958	97543477
chr1	220976069	220976628
chr9	61402379	61403262
chr7	142034159	142037548
chr2	158466909	158467676
chr17	9336479	9337930
chr14	34950777	34951969
chr4	73173522	73174167
chr5	33563249	33564783
chr15	41164459	41165018
chr14	85239505	85240168
chr7	41571544	41572186
chr7	6561232	6562336
chr6	71035380	71036450
chr3	132011044	132012207
chr14	63876790	63878271
chr4	3212266	3213071
chr6	13208344	13209800
chr21	29283524	29284083
chr19	28989687	28990500
chr3	30183519	30185304
chr6	104417438	104418718
chr1	157226137	157227744
chr5	120049143	120050171
chr2	42310258	42311324
chr1	109780294	109781585
chr8	129361754	129363216
chr5	94087711	94089625
chr12	40094666	40095493
chr4	170016499	170017425
chr10	21684814	21687153
chr8	58271622	58272201
chr12	68279827	68285071
chr8	96733855	96735485
chr6	106885750	106890106
chr1	86802429	86803935
chr4	78525537	78526869
chr4	184838850	184840512
chr15	21724748	21725135
chr8	39059713	39061318
chr6	39706870	39708027
chr5	75428282	75428692
chr13	46536678	46537817
chr13	80289862	80291678

## Sheet: Loss H3K4me3 DPs for OSM vs SSM
chr	start	end
chr16	15093718	15094359
chr9	5042598	5043472
chr6	32970240	32970798
chr16	14911829	14912332
chr6	32973144	32973678
chr1	248944019	248945500
chr1	241423631	241424738
chr4	138552849	138553856
chr9	125410442	125411173
chr6	32193058	32193456
chr19	37986395	37986700
chr7	19194487	19195126
chr4	7770735	7771267
chr8	1735619	1735924
chr19	39891654	39892053
chr19	8525921	8526975
chr7	52273893	52274684
chr17	17487237	17487678
chr13	21318834	21319534
chr16	15153431	15155123
chr20	43945607	43946792
chr5	69492315	69493201
chr5	70400935	70402361
chr3	183789198	183791000
chr4	1604900	1605919
chr22	24189459	24189794
chr3	165572281	165572753
chr18	46969070	46969633
chr1	245756806	245757192
chr17	30576401	30577855
chr2	6846203	6847011
chr5	71031786	71032165
chr6	157962558	157963482
chrX	44310229	44310553

## Sheet: Gain H3K4me3 DPs for OSM vs SSM
chr	start	end
chr7	2811317	2811977
chr17	73096822	73097747
chr12	51021343	51022330
chr19	16612523	16613094
chr2	239499558	239505826
chr10	3772624	3773097
chr6	90105072	90106192
chr6	7262816	7263794
chr7	32500998	32501630
chr15	41215495	41215814
chr2	36889894	36890407
chr11	59728592	59729239
chr20	49653369	49654800
chr16	47016217	47017806
chr3	143155758	143156253
chr14	96737989	96738546
chr3	12550419	12551047
chr7	106357407	106358170
chr12	65086323	65087103
chr10	12218916	12220512
chr10	46009466	46010024
chr5	131682608	131682995
chr10	110023105	110024593
chrX	129995989	129997680
chr3	46097341	46101417
chr17	19269154	19270015
chr1	184864314	184864823
chr1	161620641	161634554
chr1	229227263	229227609
chr18	47953344	47953882
chr2	25756276	25757098
chr20	47746375	47749705
chr20	50282438	50284589
chr10	72483272	72484383
chr15	66907998	66908484
chr7	73331489	73331996
chr2	85291493	85291729
chr5	159227423	159228391
chr8	135680562	135681010
chr1	185418029	185421967
chr1	183608802	183609816
chr14	61599451	61600117
chr8	141257527	141258955
chr1	221074400	221075590
chr13	41221387	41222490
chr5	94602104	94603136
chr11	72996704	72997341
chr9	32556457	32557640
chr7	100140887	100142211
chr15	99349541	99351013
chr17	64118110	64118952
chr12	3717928	3718740
chr20	56492533	56493158
chr1	109294585	109295081
chr2	136022041	136023843
chr2	123737787	123739732
chr5	39946040	39948617
chr18	76502443	76504442
chr7	36589492	36594904
chr15	40388557	40389876
chr14	64673011	64675480
chr10	35485623	35488166
chr20	49283623	49288118
chr3	112378700	112379820
chr3	152379236	152381330
chr16	84826396	84827820
chr10	88833442	88836222
chr3	47050616	47051208
chr12	68533645	68533949
chr11	105110071	105110587
chr9	111908204	111914312
chr17	29717088	29717751
chr3	146553173	146555399
chr1	147634872	147635679
chrX	118752374	118753297
chr11	35228143	35228930
chr3	187777152	187778097
chr18	75235908	75236409
chr4	184293322	184293987
chr1	27116022	27116695
chr4	140027025	140027571
chr7	158739488	158740564
chr10	88120325	88121193
chr2	111410039	111410389
chr11	96230282	96231225
chr2	227413086	227416776
chr4	38621073	38621790
chr5	160292762	160299276
chr5	140611138	140612780
chr3	39260640	39261544
chr2	40510966	40514745
chr16	18776359	18776796
chr9	129816885	129818210
chr21	33064310	33065108
chr2	68784004	68785340
chr5	180889361	180889790
chr3	15964490	15965907
chr11	77401688	77402628
chr3	14418769	14420244
chr8	60524976	60525771
chr11	43759056	43759421
chr17	74569171	74570351
chr11	88357268	88358023
chr4	152635574	152636814
chr13	49214640	49215541
chr20	49702651	49703409
chr10	87873639	87875122
chr17	17274663	17277064
chr16	6827506	6828182
chr7	139429745	139430101
chr4	98151273	98152101
chr10	48713852	48715110
chr10	6991066	6992299
chr1	159889744	159890302
chr2	102291401	102292079
chr3	170321259	170321834
chr16	31243794	31244782
chr10	14545674	14546439
chr5	145983981	145984735
chr12	47560129	47561664
chr4	82230084	82230658
chr7	102442740	102444147
chr2	60924315	60927994
chr1	28154690	28155195
chr6	20201564	20202417
chr3	12681693	12682642
chr22	30192971	30193678
chr17	68314653	68315420
chr12	8492524	8495077
chr22	38967472	38968418
chr1	153231503	153233331
chr17	42841167	42842832
chr5	142802816	142804890
chr6	87212914	87213738
chr5	173906874	173908711
chr6	116392125	116393701
chr15	91410895	91413029
chr9	6920436	6921611
chr20	1586483	1589347
chr11	104956203	104957264
chr5	148397842	148398655
chr7	129857711	129860483
chr7	129853460	129854455
chr6	163389205	163390975
chr1	226028768	226029507
chr5	7878393	7879900
chr8	10080233	10081211
chr2	122755340	122755999
chr5	24817867	24818229
chr12	101857225	101857793
chr3	115211812	115213327
chr11	48034368	48036344
chr10	28400349	28403515
chr15	78786564	78788327
chr1	228557068	228558351
chr13	30413810	30414382
chr6	36014654	36015547
chr11	72724439	72726044
chr10	3850955	3852580
chr6	50961867	50963606
chr2	143692138	143693410
chr14	68932110	68933886
chr2	227370344	227371456
chr3	12998429	13001248
chr3	71806929	71807818
chr2	102726368	102728492
chr5	78500906	78501770
chr17	29713107	29714259
chr8	141172696	141174024
chr10	3740091	3740723
chr18	74588449	74591129
chr16	11624184	11626393
chr10	100256816	100257564
chr17	29859831	29860797
chr2	189500102	189501314
chr14	90701176	90702287
chr2	120276215	120277240
chr8	81153208	81156999
chr4	184791866	184793501
chr13	41213197	41214306
chr2	196204996	196206236
chr8	66092892	66093764
chr6	113478388	113479487
chr22	37708569	37709019
chr2	199945756	199947084
chr3	172151761	172153777
chr7	7984145	7985093
chr2	48382777	48383669
chr4	127992914	127993435
chr17	16511714	16512651
chr5	142811235	142812760
chr7	129840992	129842414
chr10	118727894	118733605
chr11	129827923	129828699
chr5	142866786	142867418
chr2	68794942	68798205
chr17	78442270	78443525
chr1	33008060	33009529
chr15	76976144	76976972
chr7	66348658	66349688
chr7	3670495	3672071
chr10	48723414	48724546
chr2	32560430	32561171
chr10	96659603	96661497
chr9	84001520	84002856
chr5	80608097	80609384
chr2	25765086	25765980
chr2	159817206	159817748
chr2	230758376	230760092
chr15	101056807	101057289
chr11	47995843	47996564
chr8	25206402	25206923
chr2	144382478	144383934
chr3	136543028	136544108
chr8	129992046	129997267
chr15	89876368	89878121
chr9	41771564	41772976
chr4	119336743	119337906
chr4	15901943	15903450
chr18	10308126	10309906
chr10	69063728	69065943
chr17	31273885	31275288
chr12	76746376	76748065
chr8	133919013	133919941
chr3	188712260	188712887
chr5	120140626	120141346
chr2	169082564	169091591
chr8	105672796	105673771
chr2	158111073	158114597
chr8	96570833	96571285
chr7	139722676	139723883
chr16	28204060	28205115
chr13	48500406	48500934
chr2	48227699	48228493
chr13	99483989	99484996
chr8	60938909	60939455
chr5	179709088	179709747
chr10	88061850	88063265
chr11	75263775	75264867
chr6	132742069	132742972
chr3	14847631	14848441
chr20	49674848	49682303
chr11	10611717	10612817
chr17	58284399	58285547
chr1	200184152	200185063
chr1	11930729	11931098
chr11	74534596	74535207
chr7	88395556	88396529
chr17	83203090	83203704
chr3	16319081	16319465
chr1	161543670	161551944
chr16	31399611	31400685
chr18	9803691	9805089
chr6	159092531	159093056
chr4	54708943	54709879
chr11	128740069	128741155
chr9	134922243	134923419
chr16	57470493	57471185
chr3	188431358	188432282
chr16	30176759	30177735
chr10	12507603	12508122
chr10	80579647	80581310
chr6	31216675	31217265
chrX	19715058	19716622
chr10	79938581	79939760
chr17	69501011	69504536
chr5	37662611	37663673
chr11	47974016	47974803
chr4	81606756	81607630
chr12	71645016	71645779
chr10	1234943	1236378
chr8	9081819	9082791
chr19	10812635	10813786
chr7	36597504	36603439
chr16	12201939	12203057
chr7	36570309	36571257
chr5	91161968	91163451
chr11	72935514	72936378
chr21	37828607	37829717
chr21	33206648	33207618
chr11	68089969	68091688
chr9	74864679	74865930
chr1	86792930	86793952
chr2	37145717	37146818
chr12	76542002	76543855
chr22	19418750	19420402
chr11	48028488	48033857
chr11	10580653	10583585
chr14	77406066	77408239
chr7	130740283	130742560
chr3	38290956	38291725
chr10	6394863	6397182
chr4	40600344	40601879
chr9	114898215	114899711
chr3	3817094	3818735
chr22	24482266	24483376
chr2	159855205	159855781
chr17	21219903	21220599
chr2	30866395	30867326
chr7	75945396	75946368
chr1	161635142	161638764
chr2	159573965	159574890
chr1	207318103	207319286
chr5	143118373	143120217
chr7	106312942	106315013
chr20	56422355	56423141
chr6	20424621	20425435
chr4	84753024	84754648
chr14	24326916	24328372
chr11	128658689	128659019
chr19	51111654	51115042
chr16	87870993	87871753
chr6	137291274	137291901
chr1	155226748	155228033
chr8	55927562	55931447
chr1	226779495	226779818
chr6	111487340	111488352
chr15	98952160	98958506
chr13	53017329	53018000
chr6	11350625	11352395
chr18	13318015	13318367
chr3	47057086	47057810
chr10	103196820	103198546
chr1	86339542	86340828
chr8	130317326	130319591
chr14	85414155	85415725
chr6	31403416	31403897
chr4	36310143	36311878
chr2	135932006	135933088
chr6	134295451	134296428
chr8	47861391	47863084
chr10	125064168	125066230
chr17	56312988	56314448
chr22	19417001	19417593
chr21	14591480	14593389
chr8	133149923	133151181
chr6	31201626	31202452
chr19	28500082	28502192
chr17	78284615	78285582
chr17	42266484	42267468
chr10	73990425	73993571
chr15	56635628	56636657
chr15	42100172	42100680
chr22	42911799	42912709
chr1	42935610	42938472
chr5	40404635	40407564
chr1	149206377	149207038
chr14	81511524	81512264
chr14	35374180	35375420
chr4	67883386	67883915
chr6	24448710	24449327
chr8	125151315	125152384
chr3	31522039	31522756
chr4	84914766	84915867
chr1	226042605	226044238
chr7	3751517	3752233
chr12	94123178	94124773
chr1	192323080	192323583
chr6	112754113	112754648
chr9	37812672	37813464
chr10	6196833	6198894
chr2	26008511	26010168
chr14	96949292	96950274
chr12	76777585	76778497
chr18	11985693	11986435
chr2	120287065	120288331
chr8	47847376	47848773
chr20	1375554	1380172
chr15	69808484	69809437
chr9	96922385	96922849
chr10	63113741	63114586
chr10	30986158	30986589
chr4	10180637	10182167
chr22	42888807	42896886
chr2	11292929	11293181
chr8	9627877	9628610
chr1	153402296	153405138
chr8	58593504	58597271
chr10	72567565	72568149
chr2	97826240	97826929
chr7	50217369	50218398
chr14	102350943	102353798
chr3	53122431	53123650
chr4	26879111	26879382
chr7	80829823	80830543
chr3	113614127	113614837
chr6	6385751	6387206
chr2	152468373	152469591
chr6	132710682	132714725
chr5	50653769	50654734
chr1	38833953	38835445
chr6	13216549	13217679
chr1	183243408	183244632
chr19	502299	503489
chr20	38094370	38095671
chr13	98484456	98485319
chr14	22950393	22954019
chr12	64699234	64703075
chr15	90844787	90845663
chr8	97662406	97662952
chr1	165884272	165885019
chr2	207698559	207698747
chr6	13302485	13303547
chr7	37390072	37390726
chr17	64331288	64332406
chr5	131654903	131656197
chr1	36248302	36249315
chr14	96806688	96807554
chr3	71729708	71730631
chr19	1164872	1165630
chr5	3994137	3994380
chr10	21943471	21944004
chr6	166360370	166361518
chr5	124878764	124879608
chr20	60226463	60228906
chr17	49251722	49252778
chr5	157554764	157555840
chr8	33524488	33525031
chr2	68801196	68802628
chr9	126884878	126886425
chr7	140977302	140978266
chr9	42357431	42359000
chr14	39154520	39155523
chr6	31547047	31547412
chr15	50573730	50574192
chr14	106745180	106745892
chr5	55620851	55621466
chr8	139978009	139978821
chr9	84315146	84316445
chr19	44764243	44766251
chr9	117723544	117726005
chr18	76592838	76593506
chr13	109402612	109403721
chr12	98618396	98620010
chr6	16669157	16670193
chr9	90255695	90256225
chr6	158686456	158688057
chr6	147118503	147119160
chr2	134154271	134154664
chr8	19604747	19605409
chr1	173885534	173886133
chr13	73074082	73074703
chr22	46961359	46961991
chr1	228960742	228961528
chr9	89381611	89382137
chr3	128591572	128592742
chr5	17260838	17262134
chr1	108657064	108657741
chr3	150747613	150748488
chr2	119657399	119658034
chr10	29630346	29631219
chr17	63746453	63747267
chr11	72989696	72990986
chr20	60096919	60098046
chr11	118206000	118208317
chr6	137719230	137720927
chr14	38839482	38840402
chr9	67603726	67604457
chr16	3853136	3858842
chr13	100493500	100494099
chr5	56172243	56173011
chr1	150619725	150622283
chr3	185552145	185552702
chr4	73874095	73875176
chr15	57067201	57068201
chr7	5723954	5725140
chr12	89306900	89308227
chr15	64850406	64852428
chr2	17270579	17273045
chr6	75608193	75610590
chr8	125512681	125513808
chr1	33039653	33040187
chr2	175476835	175477495
chr14	71591917	71592670
chr3	142275694	142277377
chr12	122877667	122879786
chr4	15081117	15082056
chr6	31498226	31498612
chr3	71180119	71181134
chr12	94171906	94176578
chr7	75616392	75619983
chr4	128861432	128863633
chr19	54363268	54363740
chr8	140104398	140105199
chr7	135159865	135161895
chr11	43746892	43747635
chr9	132219791	132220870
chr10	96645225	96648237
chr12	12582024	12583184
chr11	72975633	72976414
chr1	200351604	200356779
chr13	108322398	108323393
chr22	37270261	37271904
chr9	39603748	39604648
chr1	230570773	230571492
chr21	38224165	38225188
chr6	17591335	17591744
chr8	41984752	41988252
chr2	71476456	71478718
chr6	159682608	159684608
chr3	48365817	48366933
chr10	45810871	45811682
chr5	95903321	95903774
chr2	101124982	101126021
chr5	176547412	176548738
chr8	19524613	19525336
chr17	21278055	21280852
chr12	89435973	89436662
chr15	98530449	98531432
chr1	36348661	36350070
chr11	61417359	61418558
chr10	110862296	110862733
chr3	151362481	151363560
chr1	184865137	184868081
chr12	27237475	27239521
chr11	44969982	44971242
chr3	59748895	59749742
chr8	95018408	95019031
chr5	120138914	120139616
chr16	82397393	82398495
chr9	41648312	41649006
chr8	107907446	107908498
chr2	102442549	102443679
chr5	135425311	135426618
chr11	33706470	33707050
chr10	9509843	9510347
chr20	44576649	44577468
chr5	115845266	115845777
chr20	4060203	4061046
chr21	38415334	38418091
chr17	28057122	28058076
chr19	44741363	44744351
chr12	593610	594377
chr2	43207316	43208085
chr8	29116286	29117165
chr12	11666354	11667713
chr2	144437428	144438177
chr16	67468153	67469405
chr17	57902715	57904106
chr12	119673295	119674218
chr14	74683714	74685188
chr3	169953935	169955065
chr1	44834090	44834541
chr20	18165536	18166745
chr21	14547996	14550739
chr10	107728351	107729437
chr2	97840247	97840989
chr5	17461004	17461867
chr20	5973578	5974221
chr15	73974410	73975025
chr19	4558184	4560116
chr7	36969405	36971005
chr7	50220208	50221540
chr1	156216812	156218892
chr10	69047693	69049723
chr17	50280703	50281339
chr11	78314426	78316777
chr3	148985206	148986578
chr8	12731796	12733097
chr6	11364790	11366291
chr11	48042877	48046148
chr2	222841374	222843320
chr20	1569273	1569868
chr12	68455295	68456258
chr5	54672621	54674456
chr5	175692947	175697220
chr4	139167376	139168795
chr16	55538686	55539544
chr17	17269148	17270075
chr7	6442015	6442665
chr17	70681853	70682940
chr6	14920838	14923289
chr7	81487358	81488189
chr1	156145988	156149467
chr12	76020336	76020828
chr20	49704326	49705771
chr12	27000904	27002283
chr9	120473964	120475509
chr1	111719841	111721733
chr5	52809956	52810895
chr15	93861590	93864463
chr14	88879123	88879618
chr4	139930974	139931838
chr18	63930541	63931431
chr8	61656879	61657861
chr9	33318646	33319332
chr6	56100839	56101704
chr2	160378451	160382331
chr10	48725210	48725905
chr12	40215649	40218097
chr5	142813850	142815352
chr9	114317659	114318447
chr6	134739837	134740735
chr2	219717807	219718612
chr11	3723039	3723518
chr9	74861732	74862806
chr11	68528311	68529407
chr6	39864798	39865518
chr12	1668591	1669534
chr14	92406495	92408084
chr14	65078366	65079702
chr3	14569738	14571293
chr16	66226388	66229638
chr16	81461231	81462317
chr8	100266532	100267436
chr5	37553081	37553704
chr2	191645852	191646302
chr12	8571846	8573319
chr4	128957825	128958777
chr21	34807800	34808690
chr1	234942943	234943666
chr5	134735472	134735895
chr8	125232612	125233336
chr22	29541652	29543157
chr2	181937686	181938061
chr16	57675082	57676300
chr3	52923292	52924092
chr20	51763892	51765177
chr7	142030167	142031536
chr16	3842291	3843001
chr1	149787314	149788793
chr20	1623354	1624399
chr15	62170766	62171657
chr7	102971247	102976394
chr13	48158409	48159469
chr10	95821642	95822364
chr4	37850566	37852212
chr19	28988554	28989364
chr22	25178748	25179213
chr18	24198160	24198989
chr20	56486547	56488193
chr11	3900269	3900743
chr21	38280863	38284867
chr2	173134591	173134979
chr4	40561690	40565501
chr5	173884593	173886366
chr9	41768981	41770474
chr6	108209938	108211138
chr19	35441185	35442651
chr18	76475236	76477819
chr6	113762693	113764533
chr10	88759465	88761447
chr15	42210531	42211151
chr7	74230039	74230868
chr15	90038558	90039144
chr16	28596523	28597593
chr16	28159870	28167529
chr3	43646064	43646677
chr7	73214602	73215162
chr1	200588590	200590672
chr2	24873464	24875221
chr14	96905998	96906581
chr4	128908490	128909464
chr10	14553319	14557004
chr3	78585436	78585646
chr17	63633884	63634978
chr1	21582548	21584382
chr3	190566044	190567294
chr21	33379509	33381510
chr7	139117601	139119644
chr7	127820086	127820819
chr1	98881437	98882366
chr1	211928552	211929811
chr10	12243125	12244603
chr21	38295735	38298537
chr8	8994732	8995661
chr16	25206118	25206470
chr7	140981498	140982998
chr17	10017289	10022126
chr2	98504563	98506728
chr20	44992576	44994138
chr3	12675057	12677333
chr2	134302709	134303162
chr20	3878451	3879177
chr1	39933976	39934890
chr12	122903407	122905302
chr7	22577331	22578241
chr7	75623343	75625006
chr5	131657401	131658047
chr4	69741597	69742846
chr1	21524539	21525704
chr6	34284509	34285753
chr3	128704292	128704818
chr2	233116722	233117479
chr22	24504694	24505625
chr1	207104106	207104389
chr12	10120544	10122112
chr6	39791963	39793234
chr4	2860622	2861298
chr9	7844457	7844945
chr11	10505394	10505885
chr1	234525372	234525866
chr16	11608714	11609767
chr1	159899475	159900721
chr7	129877009	129878008
chr11	63858414	63858880
chr7	36612457	36614275
chr5	173940047	173940796
chr14	91108850	91109772
chr17	67352835	67354642
chr11	48004605	48008991
chr7	81990629	81991043
chr3	190616303	190617829
chr3	141689825	141690855
chr8	125341628	125343148
chr3	128758046	128760575
chr7	139853601	139856249
chr5	160268273	160269697
chr1	36034131	36035516
chr5	10448967	10449580
chr10	82152483	82153025
chr1	21534265	21538663
chr9	96899644	96900951
chr9	4814881	4815982
chr3	81824018	81825317
chr1	51690159	51691032
chr5	150763000	150764291
chr11	9272945	9274709
chr1	184805799	184807027
chr3	122767230	122770087
chr3	44966113	44970241
chr16	30147210	30148472
chr7	32637969	32639555
chr6	14865082	14866385
chr17	30362703	30364986
chr20	37072294	37072640
chr1	46594393	46595855
chr7	36263651	36266488
chr7	77409605	77410944
chr11	128575284	128576532
chr1	221366601	221366956
chr2	201052164	201053003
chr15	51585637	51586678
chr16	53481647	53483051
chr2	197248980	197249279
chr15	69666142	69668042
chr3	100068859	100069951
chr9	134926465	134927254
chr10	73983519	73984711
chr5	81897892	81899109
chr1	110291050	110292667
chr6	143692554	143693101
chrX	15504478	15506099
chr10	96889915	96890345
chr15	100611834	100612837
chr15	75104317	75105374
chr1	109895681	109897608
chr11	48017092	48021227
chr11	33929760	33931466
chr10	99779010	99780028
chr1	186802613	186803250
chr10	29587786	29590828
chr14	61475454	61479588
chr11	105189445	105190120
chr14	103399370	103400408
chr6	3019197	3020321
chr21	29190819	29191719
chr2	144425880	144427214
chr4	140155767	140157585
chr1	150777379	150778322
chr3	5055223	5055952
chr17	74688353	74691251
chr3	172129038	172131396
chr16	3860939	3862714
chr22	23245706	23246253
chr2	101998592	101999678
chr6	45445141	45446645
chr1	149412925	149414324
chr12	31896228	31898157
chr21	29096604	29097614
chr3	155026708	155027390
chr17	39972155	39972580
chr2	87995824	87997120
chr2	227816902	227819448
chr7	106345259	106346808
chr7	143239056	143241011
chr5	91187350	91188056
chr14	55120599	55121321
chr4	139856887	139857502
chr4	85743326	85744060
chr5	151092998	151095632
chr2	20439029	20440633
chr3	46109785	46111612
chr1	234954693	234956053
chr1	231036238	231037045
chr11	48025388	48026838
chr6	109325302	109326224
chr3	127682718	127684202
chr10	11746675	11748136
chr13	51793761	51794296
chr2	62010789	62011083
chr14	102668990	102669562
chr8	39002334	39003294
chr1	221025285	221026006
chr20	37270308	37271088
chr1	207316197	207317720
chr12	10067469	10070193
chr20	5996369	5997458
chr15	64112986	64113812
chr2	160374941	160377919
chr1	35451044	35452954
chr4	158936054	158937050
chr5	17234377	17236140
chr5	94422856	94423683
chr4	103136351	103137302
chr22	35356401	35357125
chr1	109161754	109164062
chr11	129825162	129825956
chr7	73216065	73217308
chr1	8621501	8622628
chr8	92956544	92957321
chr3	131386063	131388203
chr1	235892577	235894164
chr1	23896628	23897844
chr17	4177653	4179073
chr5	32522462	32523290
chr3	121772317	121772761
chr15	89135403	89137266
chr11	4467982	4468779
chr20	38984578	38985010
chr15	79993195	79993751
chr3	14412815	14414531
chr16	50037655	50039819
chr1	38843467	38844309
chr3	142031285	142032314
chr3	172134171	172134774
chr16	84742714	84743160
chr1	182793333	182796190
chr14	103417737	103419390
chr11	46321351	46322305
chr17	82221760	82223802
chr1	116510249	116511269
chr16	30149259	30150118
chr21	33058546	33060360
chr2	173954286	173956644
chr3	193693182	193694255
chr2	99554986	99556313
chr8	70214442	70215553
chr20	47734895	47736749
chr14	20714898	20716451
chr3	63937185	63938152
chr6	13203097	13203751
chr2	223613057	223613335
chr21	35932119	35933209
chr22	42671224	42671827
chr12	6140386	6141936
chr19	32421020	32423048
chr2	136281599	136282092
chr15	64024460	64025495
chr5	61275249	61276599
chr9	5459477	5460068
chr1	244253341	244255085
chr12	694366	695542
chr2	46538201	46538961
chr1	200939116	200939520
chr8	133143350	133145493
chr18	463689	464453
chr13	102680684	102681419
chr1	230104565	230106195
chr2	200930981	200931633
chr8	130326112	130328524
chr1	94831546	94832044
chr2	74538817	74539880
chr5	56668717	56673901
chr4	80016592	80018244
chr10	68202157	68203310
chr14	90673865	90674341
chr3	69206158	69206916
chr19	51739450	51741186
chr8	60827762	60828860
chr3	194508177	194509269
chr1	150176772	150177380
chr2	134292337	134293049
chr15	79595837	79596222
chr2	88003227	88003629
chr10	22581406	22582109
chr3	81642627	81643088
chr1	235945454	235947771
chr16	3450706	3451559
chr10	100192080	100193129
chr9	95919728	95920554
chr2	120319597	120320829
chr14	90272240	90273133
chr20	23142461	23143393
chr7	44638379	44640151
chr2	99771447	99772944
chr1	247500422	247501106
chr1	109853640	109854537
chr2	112793335	112794394
chr4	128915923	128918255
chr4	15689189	15691972
chr1	28115033	28115890
chr11	93717892	93719588
chr7	130924905	130926307
chr19	30789692	30790454
chr5	132452639	132453090
chr2	230457046	230458754
chr12	89155969	89156909
chr6	3012978	3014428
chr9	89426288	89427196
chr17	65047253	65049293
chr2	120605273	120606155
chr2	222791784	222792373
chr20	1823574	1824995
chr6	163122087	163122788
chr12	42381567	42382908
chr9	111470338	111470966
chr1	161653423	161654238
chr20	40493943	40494858
chr10	89295551	89296966
chr6	16694715	16695298
chr5	57199332	57200683
chr1	107934563	107937649
chr6	26230256	26231044
chr1	95095778	95096876
chr8	26284770	26285824
chr10	117456444	117457058
chr11	69027568	69028333
chr7	129013501	129013849
chr5	172132557	172134708
chr3	132342555	132343259
chr10	3769254	3770218
chr5	65825792	65826468
chr5	160315871	160316469
chr17	78578436	78578668
chr2	233179071	233180174
chr11	64847077	64847641
chr3	53518809	53519420
chr2	65064273	65065966
chr9	114329897	114330741
chr5	107387831	107389818
chr13	30745908	30748597
chr9	61330061	61332632
chr12	100215073	100215491
chrX	118299797	118300501
chr6	137958727	137959849
chr14	69013721	69014703
chr9	98228786	98229117
chr7	80634434	80635973
chr7	106416328	106419273
chr1	35803934	35804982
chr3	32145486	32147228
chr1	9990554	9991630
chr17	62892589	62893886
chr19	16673101	16674041
chr2	196248162	196248607
chr7	30225775	30226147
chr21	33842485	33843189
chr17	50282941	50283731
chr2	62015619	62016376
chr14	38762398	38763054
chr7	88321865	88322889
chr3	194088529	194090319
chr14	96816057	96816964
chr10	30542031	30543173
chr4	26355463	26357203
chr5	98941206	98942441
chr19	42479918	42482237
chr22	29117390	29118564
chr4	40730195	40732528
chr12	121424534	121425930
chr7	26329423	26330766
chr1	234775062	234776130
chr2	97870166	97871048
chr17	78597055	78598202
chr9	71746571	71748736
chr6	152575239	152576674
chrX	118755795	118756537
chr11	4441231	4441849
chr10	84156559	84157011
chr10	88063888	88064568
chr3	155018451	155019251
chr3	171375669	171376661
chr12	123550315	123551438
chr1	161499226	161500777
chr10	30555956	30556760
chr1	176210221	176212388
chr9	37795986	37797561
chr1	200152403	200154542
chr16	12816089	12818212
chr8	61733971	61735430
chr13	46376699	46380026
chr20	44495051	44496235
chr4	6999186	6999613
chr17	14737894	14740276
chr9	27598847	27600158
chr14	102210386	102211577
chr1	207308646	207310731
chr2	64115564	64117144
chr5	172968823	172970236
chr2	8893472	8894304
chr18	49398376	49399603
chr3	160980403	160982892
chr1	27904125	27905421
chr19	18514087	18516417
chr5	151056041	151057421
chr1	193111572	193112668
chr2	218143578	218146076
chr18	23422401	23423608
chr8	60109003	60109943
chr19	45597995	45599955
chr12	101839740	101840003
chr8	47353143	47354251
chr12	122743750	122744183
chr14	38826622	38829194
chr10	73931811	73933262
chrX	65997632	65998931
chr4	26287109	26289483
chr3	53114114	53115247
chr1	155763688	155765079
chr19	15633058	15634018
chr4	12118355	12119289
chr2	226121019	226122557
chr3	12222419	12223355
chr20	50710540	50711313
chr20	50538189	50538682
chr15	58137249	58149479
chr2	173262474	173262780
chr2	102240510	102240840
chr15	78037395	78038479
chr2	102417209	102432830
chr7	102978216	102978660
chr19	43378652	43378915
chr5	39266386	39267354
chr6	118746122	118746769
chr6	53322425	53322877
chr17	19311661	19312373
chr19	54187851	54188267
chr1	174942489	174943359
chrX	46833979	46834431
chr4	100826533	100827041
chr2	201077959	201078508
chr12	108822005	108822485
chr10	15043939	15044649
chr8	42147785	42148524
chr14	73311204	73312084
chr2	112787544	112788481
chr19	6876524	6877238
chr2	173939470	173940510
chr7	77338024	77339250
chr11	126336761	126337067
chr2	209988106	209988387
chr7	140388538	140392152
chr1	161553317	161556593
chr5	17399789	17402598
chr14	74616273	74617094
chr1	13712471	13714188
chr1	246707275	246708101
chr17	63649607	63650308
chr1	154478541	154478830
chr1	121086239	121093544
chr10	46079789	46081013
chr13	79388929	79389464
chr3	48370366	48370920
chr3	3983834	3984979
chr9	93045075	93046162
chr12	68379104	68379925
chr17	76714872	76717534
chr2	174021217	174021685
chr5	37396300	37396719
chr10	62004206	62004565
chrY	21174936	21178419
chr1	183614714	183617585
chr8	29640779	29641734
chr8	47676551	47677276
chr12	50538167	50538633
chr18	26701744	26702905
chr3	14822777	14824155
chr6	159966077	159966550
chr17	47668686	47673452
chr2	239436782	239437352
chr5	32538001	32538462
chr1	183460969	183462251
chr6	144181426	144182444
chr3	171980350	171981054
chr6	109824228	109824694
chr12	122649679	122650312
chr1	21508623	21513427
chr6	36780209	36782653
chr12	30678859	30679632
chr12	122748513	122749155
chr15	55253264	55254038
chr8	125575471	125576430
chr13	74241560	74241764
chr12	14272750	14274891
chr22	42967715	42968825
chr5	173833020	173833665
chr20	48768496	48777602
chr11	96246772	96247099
chr3	150889210	150892656
chr6	89375653	89375992
chr1	39890037	39890735
chr4	139396526	139397125
chr8	102895448	102896183
chr6	166681007	166682512
chr20	23103059	23103852
chr5	50436493	50436879
chr6	108862416	108863579
chr1	192170207	192170727
chr12	7185579	7186000
chr8	133130033	133131386
chr1	109899704	109900029
chr9	84323665	84324481
chr1	230572545	230574015
chr1	111655689	111656789
chrX	18399608	18400050
chr5	158412903	158413571
chr1	220999796	221000512
chr17	30389538	30390269
chr8	23502005	23502622
chr10	30994503	31001187
chr3	111827315	111827635
chr6	110739019	110739538
chr4	165521875	165523268
chr14	94394498	94395259
chr8	135128768	135129419
chr20	48738210	48738821
chr8	108668778	108669593
chr7	156922807	156923403
chr16	88598918	88599909
chr8	102790995	102791507
chr10	62620233	62621064
chr1	232607730	232608164
chr12	53746885	53747437
chr6	149210373	149211425
chr13	110555763	110556387
chr1	10022500	10023043
chr12	121834792	121835988
chr17	69375205	69375514
chr20	48797171	48798376
chr4	174613905	174614774
chr6	108192846	108193409
chr7	66753467	66754273
chr8	103054736	103057677
chr2	31032286	31033215
chr13	95713770	95715640
chr1	192876641	192878072
chr8	81161317	81162821
chr9	32558272	32559576
chr2	123746958	123747699
chr18	45982936	45985050
chr8	89970645	89976486
chr3	71849875	71852261
chr15	50277122	50278546
chr5	157279782	157281310
chr7	112444692	112446906
chr2	64219697	64222063
chr3	181486028	181488443
chr18	62919459	62920773
chr4	15077730	15079602
chr22	42977173	42978227
chr3	15290651	15296252
chr3	146557618	146559456
chr1	232589266	232591480
chr15	69810634	69813005
chr2	48395647	48396948
chr5	142777044	142778736
chr22	30270717	30271708
chr3	187963380	187966278
chr7	26911261	26912860
chr1	10240869	10243452
chr18	10607088	10608247
chr3	37134982	37136458
chr1	182396548	182397759
chr20	19277161	19277960
chr22	19321794	19322703
chr9	77417220	77418341
chr1	26519688	26521383
chr5	72352137	72353041
chr3	47465548	47466416
chr11	59729570	59730732
chr1	209659463	209660664
chr9	42346734	42347914
chr2	207139141	207140220
chr7	4204479	4205297
chr4	184260821	184261929
chr18	10592843	10594864
chr4	184832626	184834501
chr3	9781291	9782268
chr4	165247847	165249253
chr13	41177119	41179221
chr3	72976672	72978023
chr2	69975017	69977190
chr7	77465969	77467274
chr4	69749550	69751754
chr1	115105581	115108727
chr9	268670	270507
chr17	30351027	30352497
chr4	36281624	36284608
chr13	71802356	71803818
chr11	72950965	72952445
chr3	148996688	149002723
chr11	36408918	36412391
chr2	112699736	112701521
chr11	16055530	16056583
chr10	88116373	88119442
chr1	100046446	100048173
chr18	9530484	9531361
chr10	3592091	3592885
chr1	207407144	207408518
chr1	45607273	45609416
chr12	120551778	120552828
chr18	9488228	9489131
chr6	36245738	36248752
chr8	127206122	127206924
chr8	23546867	23549037
chr15	93025238	93029842
chr3	71841858	71844035
chr2	3079182	3080637
chr9	117696003	117697844
chr15	76532918	76534215
chr18	9762226	9763050
chr7	141978814	141980197
chr20	1816633	1821276
chr12	89162182	89164190
chr14	68741412	68742496
chr9	77949197	77950694
chr7	135791733	135792625
chr6	113485853	113487150
chr2	68135232	68136491
chr12	14574825	14576159
chr6	139472684	139473526
chr2	196213413	196214252
chr4	168506124	168506644
chr7	106365088	106368205
chr13	49533659	49534266
chr7	36282806	36284771
chr14	90658518	90659642
chr14	75120355	75121415
chr10	1069033	1070554
chr15	37824917	37825950
chr1	146206441	146206735
chr11	43787942	43788928
chr13	53011996	53013445
chr1	10263166	10264424
chr4	40621017	40622410
chr19	6730060	6730572
chr19	3548248	3549377
chr8	116115864	116117021
chr3	14986084	14987114
chr6	7697498	7698840
chr20	50457084	50458351
chr15	55246688	55248596
chr6	110853929	110854707
chr20	19307943	19309066
chr3	183210256	183212897
chr5	176554140	176556167
chr20	40497702	40499234
chr1	12161213	12162957
chr6	118767980	118769848
chr17	59722882	59726938
chr11	70219946	70222632
chr3	51657385	51657748
chr9	69745304	69746801
chr20	4766546	4767399
chr12	4208898	4209844
chr3	183306757	183307834
chr20	5145701	5147383
chr16	69834100	69834878
chr3	57790909	57792266
chr15	58520416	58522227
chr4	104965873	104967635
chr13	98918828	98919533
chr4	7052715	7053855
chr2	177251275	177253243
chr16	75506425	75507010
chr19	32977093	32977968
chr7	130916003	130916972
chr6	15219290	15220593
chr12	10448141	10448657
chr12	64681210	64681569
chr1	64863936	64864794
chr20	19867782	19868888
chr6	130260513	130261346
chr1	221100285	221100716
chr19	45591029	45591538
chr2	26886890	26887593
chr6	134413461	134414089
chr1	207068584	207073085
chr4	105129363	105129672
chr5	140214457	140215733
chr6	142174927	142175241
chr21	33363572	33365114
chr11	47949787	47952111
chr20	5649831	5650377
chr9	107615158	107615629
chr17	28936758	28938768
chr5	102282949	102285484
chr14	68950101	68951350
chr2	37168222	37168655
chr2	222667969	222669042
chr2	70523187	70525277
chr12	27250677	27251286
chr16	31351630	31353185
chr1	192873764	192874394
chr15	79960319	79963538
chr8	29634712	29635537
chr19	10783814	10784829
chr8	58155134	58155693
chr8	41590136	41591067
chr2	40393798	40395124
chr20	53922260	53923461
chr2	43105509	43108193
chr1	101001724	101005984
chr5	68224491	68226988
chr6	24995989	24997858
chr1	44485409	44486573
chr6	142701683	142703115
chr18	9774761	9775994
chr2	236871136	236872484
chr1	246608942	246609621
chr5	97081605	97082495
chr21	14685058	14686952
chr3	112419368	112423556
chr2	138523404	138524127
chr6	113481239	113481818
chr6	36685767	36686087
chr5	160318140	160318934
chr15	74390449	74391397
chr21	14567514	14568247
chr6	71252365	71253204
chr21	44374613	44375931
chr17	44332209	44333548
chr12	50542934	50543759
chr19	56131587	56132136
chr1	11954947	11955737
chrX	109840194	109840812
chr6	16752251	16753061
chr10	127253702	127254887
chr2	160351638	160352363
chr2	69803840	69804915
chr13	100515342	100515956
chr3	63807569	63808719
chr2	134294110	134295431
chr17	60170180	60171026
chr20	50523582	50524880
chr3	37145313	37148406
chr6	610590	611469
chr11	14578277	14579336
chr6	134215729	134217175
chr2	173159418	173161174
chr1	212088926	212090997
chr10	6269975	6270762
chr9	85728236	85731786
chr5	124842768	124843723
chr12	4589874	4592538
chr13	24187090	24187560
chr8	127034841	127036403
chr15	56758138	56758562
chr11	68929909	68930759
chr14	103390347	103391845
chr19	19328509	19330041
chr14	81191954	81193017
chr20	8427500	8428479
chr18	45084255	45084952
chr2	68837222	68837936
chr6	18400199	18401817
chr2	46205701	46206217
chr19	54242916	54244038
chr12	6344841	6346388
chr15	70485833	70487474
chr8	11823865	11824887
chr7	28669432	28670363
chr19	11316162	11325883
chr5	142808681	142809783
chr1	241559974	241561408
chr3	38207184	38207636
chr2	120260792	120261030
chr20	58286740	58287843
chr11	6204548	6204799
chr5	77065488	77066559
chr15	64882054	64884077
chr3	178260915	178261688
chr19	35357986	35358640
chr18	32110840	32111495
chr19	6243506	6244499
chr11	33907311	33908830
chr14	35344194	35345104
chr6	11323240	11324502
chr2	47457271	47457778
chr19	28472236	28473229
chr1	159084193	159085517
chr8	17915813	17917962
chr4	139872025	139875835
chr2	149567817	149569218
chr3	61008092	61009586
chr16	17301922	17303078
chr4	83266548	83268147
chr5	138533937	138535525
chr3	53702667	53703181
chr3	195164649	195165347
chrX	13081185	13082964
chr10	97283869	97284567
chr5	32276242	32277072
chr4	85725012	85726603
chr12	40194672	40195692
chr5	162268807	162269819
chr14	95173036	95174019
chr16	89325815	89326671
chr10	119850353	119851137
chr15	79947798	79948627
chr2	48174325	48175065
chr8	142325822	142326954
chr3	154971298	154972279
chr1	81208070	81209357
chr4	184847813	184856925
chr15	69126031	69126633
chr7	101822572	101824328
chr2	48145271	48147016
chr2	227450184	227452018
chr9	41643200	41644383
chr3	13004231	13006367
chr2	159561799	159562604
chr2	152466645	152467698
chr3	181490599	181491232
chr10	63390866	63392139
chr11	75776715	75778657
chr14	97637863	97640025
chr7	50723006	50723672
chr4	26709407	26709872
chr10	95792769	95794434
chr1	209749929	209752176
chr8	116651349	116654052
chr2	37822597	37824475
chr16	28223451	28223770
chr8	115427532	115428583
chr12	51291697	51292686
chr4	174604086	174604494
chr18	77160474	77162308
chr4	7059253	7060694
chr5	95838781	95839880
chr7	37698010	37698885
chr8	69681888	69682383
chr10	6482808	6483505
chr5	10588631	10589405
chr11	111988619	111989623
chr7	131026530	131027800
chr19	10780113	10780770
chr21	38467185	38468072
chr17	80636355	80637064
chr10	3876914	3877988
chr9	42349915	42350380
chr7	32659781	32660603
chr1	121073842	121074660
chr3	182246878	182247542
chr9	75095492	75096147
chr16	83726660	83727405
chr22	24129210	24129712
chr3	5464112	5465389
chr2	69703936	69705081
chr4	84977134	84978642
chr11	72118802	72119772
chr3	72982594	72983062
chr18	36075734	36076518
chr19	51734762	51737069
chr2	118059803	118060490
chr12	10167186	10168092
chr12	4223380	4224806
chr2	68423947	68425349
chr11	43751487	43752296
chr7	73581459	73582684
chr9	112546275	112546753
chr6	6682210	6682934
chr9	120465984	120466579
chr5	75461578	75461922
chrX	155373496	155373769
chr12	94640119	94641580
chr2	10307659	10308068
chr11	72776494	72777299
chr20	20706989	20707707
chr5	171852494	171853049
chr14	50955353	50956144
chr16	57809956	57810884
chr10	78249831	78251323
chr9	120663005	120664015
chr2	84239063	84241304
chr13	20470850	20471454
chr6	144637328	144637939
chr18	9856146	9857376
chr14	81416094	81417125
chr16	81813765	81814045
chr3	39255318	39257074
chr1	111707678	111708259
chr1	207572193	207573435
chr8	133138825	133140133
chr4	180788685	180789195
chr20	1434482	1435464
chr17	77164165	77165504
chr10	95745626	95746239
chr6	158649222	158656593
chr3	169980210	169980545
chr20	2299540	2299921
chr1	183567065	183569160
chr19	16547793	16548179
chr2	236974764	236977266
chr7	136012454	136013539
chr13	51843638	51845387
chr3	141217485	141218951
chr3	38280653	38281614
chr14	69073374	69074484
chr3	31547194	31548061
chr2	70043241	70044435
chr11	35932229	35933273
chr10	113033849	113034615
chr11	15163280	15164330
chr3	37907332	37908174
chr5	140200032	140201256
chr9	125214455	125215002
chr17	31715390	31715620
chr12	12334446	12339366
chr5	177223196	177223728
chr8	47600574	47602328
chr9	91410677	91412090
chr3	152382072	152383063
chr4	183830881	183831891
chr3	15268151	15268607
chr3	12193779	12194938
chr16	81817135	81818662
chr11	43691067	43691836
chr10	107686204	107687006
chr18	63917534	63918355
chr14	90295697	90297046
chr15	99630697	99631903
chr14	24660375	24660735
chr14	64632864	64633247
chr11	44529721	44530517
chr1	183606929	183608401
chr2	207150104	207151641
chr15	75107985	75109130
chr9	68550679	68551919
chr6	1709114	1709920
chr1	27275393	27275922
chr1	200362404	200364427
chr1	149619515	149620893
chr2	51028230	51029154
chr4	122107191	122108246
chr5	91218624	91219535
chr2	108750325	108750902
chr11	33133679	33134869
chr7	127793847	127794471
chr16	84069276	84069968
chr15	35067510	35068245
chr7	80707856	80708940
chr21	38352074	38352877
chr11	12126150	12127381
chr3	128714906	128715878
chr15	79976845	79979343
chr1	28180405	28182111
chr1	32997694	32998794
chr4	87895911	87897339
chr8	144878254	144879754
chr3	196278296	196279468
chr7	74195526	74195767
chr2	28715773	28718243
chr1	27992185	27993573
chr12	14576960	14577839
chr3	71158715	71159924
chr19	42553075	42553989
chr7	112421524	112426074
chr8	47508473	47509954
chrX	15366501	15367566
chr12	31746422	31747552
chr7	67126185	67129993
chr12	104763200	104765517
chr8	143994071	143995345
chr16	28200794	28201830
chr11	61922041	61923174
chr15	55941785	55943308
chr5	151063313	151064111
chr20	5089997	5090739
chr1	59292050	59293369
chr3	13188967	13190283
chr7	128022599	128023663
chr15	51558145	51559095
chr20	49831789	49833238
chr1	200367530	200369031
chr20	62752134	62752760
chr5	169734425	169734685
chr9	3433947	3435096
chr4	152850175	152851704
chr21	34865431	34866712
chr17	68440644	68442702
chr12	9992088	9992529
chr15	79981337	79983044
chr10	29659087	29659698
chr5	157890518	157891893
chr2	113123553	113125579
chr12	92105120	92106358
chr7	23595373	23595984
chr10	119405100	119405797
chr12	96044340	96045537
chr13	41864229	41865153
chr4	40575791	40577845
chr2	229924555	229925648
chr1	111502903	111504259
chr10	15849343	15849828
chr3	131371036	131372083
chrX	155242081	155243084
chr13	25309825	25310667
chr3	94098155	94099003
chr19	2676547	2677064
chr3	5183803	5184229
chr8	115845894	115847260
chr3	49332378	49333942
chr6	143741158	143742104
chr9	67606333	67606701
chr4	165299088	165302613
chr17	75326024	75327166
chr11	118237284	118242114
chr3	187954808	187955970
chr4	117987328	117988492
chr6	89034470	89035397
chr14	92386398	92387114
chr20	48872527	48873517
chr15	43270398	43271571
chr15	69752383	69756886
chr5	177338538	177340056
chr1	182146588	182151071
chr3	57778293	57778890
chr1	162236422	162237026
chr6	134228936	134230968
chr11	6225773	6226474
chr8	37520613	37521652
chrX	119782940	119783721
chr18	63444980	63445231
chr3	128595251	128595891
chr12	47889189	47889883
chr5	116174832	116175423
chr18	9673001	9674120
chr1	206679695	206680108
chr11	86048750	86049718
chr15	99619187	99620906
chr1	109790185	109791929
chr9	137676649	137677543
chr8	130309119	130309975
chr6	36623699	36624103
chr4	106690451	106690777
chr1	38481953	38482785
chr1	180158343	180158987
chr1	21284749	21285287
chr9	75110755	75112012
chr4	73731024	73732518
chr4	128846793	128847657

## Sheet: Loss H3K27ac DPs in OSM vs SSM
chr	start	end
chr16	15093742	15094286
chr4	112608252	112609176
chr2	89911887	89913010
chr6	32970308	32970724
chr2	240691658	240692041
chr1	212081468	212082088
chr9	20342816	20343799
chr16	14911878	14912209
chr6	32973256	32973566
chr4	15973756	15974044
chr19	9627648	9628120
chr16	71890340	71891192
chr10	11977055	11977845
chr15	52168439	52169715
chr9	92619122	92619896
chr11	64598901	64599180
chr9	76704812	76705531
chr16	75532050	75532732
chr17	28602787	28603030
chr2	30119804	30120588

## Sheet: Gain H3K27ac DPs in OSM vs SSM
chr	start	end
chr1	207103225	207105892
chr4	78563465	78566134
chr6	12260807	12262984
chr7	7696573	7698685
chr8	135125220	135130886
chr2	99755513	99757338
chr8	17255151	17256884
chr12	75640588	75641810
chr14	59771280	59773134
chr16	73025270	73026178
chr17	47919665	47920687
chr5	112909704	112911292
chr3	188958712	188959695
chr5	145981194	145985559
chr20	33971245	33971805
chr13	55815235	55816391
chr1	45381358	45381756
chr8	20079401	20080132
chr3	177231016	177231926
chr14	51138915	51139861
chr15	33046518	33047914
chr3	187327635	187328040
chr19	20162008	20164800
chr11	22676408	22678062
chr10	18100169	18101424
chr10	20256270	20258431
chr1	67541996	67543347
chr6	63786645	63788726
chr3	174845399	174846847
chr20	56497226	56498387
chr8	111468539	111469745
chr6	46142911	46145219
chr3	158460159	158461871
chr4	180241093	180241595
chr13	48890323	48893239
chr3	45487666	45488680
chr8	80133770	80135513
chr21	5062661	5068254
chr1	68260046	68261110
chr6	54096392	54098790
chr8	64807692	64808524
chr6	147187343	147188187
chr7	142005502	142007172
chr17	77946853	77948016
chr12	55625109	55626691
chr18	9587519	9588123
chr8	29155417	29156485
chr7	141908857	141910416
chr1	162314731	162316564
chr3	54998863	55001020
chr5	54711474	54712712
chr6	126535002	126536605
chr7	154924511	154924993
chr3	38187714	38191276
chr1	51714783	51716370
chr5	143615232	143616081
chr1	216925094	216925877
chr5	102231315	102233060
chr5	162268548	162269876
chr2	101905562	101915587
chr18	438423	439336
chr21	29337848	29339352
chr3	15758465	15759008
chr4	51908451	51910493
chr15	87894301	87895247
chr1	199278944	199279997
chr9	110248577	110250729
chr20	5895316	5897486
chr7	11220913	11222911
chr10	82151998	82152845
chrX	16958508	16959456
chr7	37734236	37736224
chr1	202777005	202778902
chr14	63374950	63376189
chr6	104403604	104404508
chr12	65493023	65493812
chr2	51025370	51026556
chr10	20596195	20596523
chr18	9676645	9677474
chr1	55080976	55082146
chr4	151031601	151032692
chr1	148166588	148167743
chr20	40532150	40533735
chr5	143292463	143293555
chr14	102722704	102723544
chr17	14711886	14713467
chr6	111417329	111417547
chr8	108398543	108403004
chr17	27268464	27269679
chr12	10448257	10449817
chr7	66324627	66325814
chr3	153271131	153271944
chr20	29751694	29754122
chr16	31280653	31283141
chr6	152619241	152620455
chr14	45149375	45149705
chr13	71849278	71849627
chr4	140028700	140030082
chr12	79939710	79940599
chr2	65084274	65084697
chr10	73445510	73446239
chr7	31873447	31876134
chr21	5055470	5055951
chr1	59408759	59410403
chr1	38392112	38393863
chr2	148759239	148760420
chr7	16613137	16615096
chr12	94801324	94803626
chr2	102300870	102302552
chr2	122737349	122741729
chr9	65473670	65476416
chr20	1587072	1590019
chr20	29305795	29307099
chr4	84943740	84945525
chr21	5069498	5070377
chr21	37803506	37805799
chr15	34154177	34156398
chr6	87099005	87100240
chr2	151648495	151651066
chr3	122330301	122332238
chr2	178303786	178306591
chr18	57008007	57008623
chr2	218763519	218765315
chr4	174427461	174428277
chr15	91383998	91385737
chr2	123745981	123748211
chr20	8548967	8550325
chr4	105157699	105159577
chr7	106274503	106276245
chr6	147475865	147476814
chr2	123737031	123740298
chr15	80108145	80109921
chr9	41786722	41792525
chr3	46261503	46262921
chr20	45982891	45983686
chr9	61330061	61333577
chr12	65613664	65615251
chr11	36395882	36397352
chr14	106745302	106745906
chr2	17270294	17272951
chr11	104073725	104074879
chr5	139109848	139110803
chr22	40808299	40809954
chr5	151805653	151806601
chr3	188853908	188854788
chr4	165240217	165241519
chr20	20702045	20702806
chr3	181476890	181478991
chr15	55332840	55333715
chr6	64482068	64483728
chr5	89189009	89191830
chr12	27290399	27291382
chr5	59078877	59080156
chr12	42191325	42192172
chr16	65404876	65406835
chr7	112433170	112434064
chr6	7643518	7645799
chr3	152099973	152101109
chr1	206135089	206136349
chr11	76997130	76998151
chr5	75964307	75965615
chr10	21654032	21654846
chr5	178677133	178678284
chr4	73813099	73818409
chr3	185552158	185553651
chr1	192322725	192323734
chr20	53522420	53523183
chr8	132826724	132828316
chr5	37776851	37778487
chr2	165494697	165495838
chr2	189563972	189566424
chr1	155226778	155228062
chr5	79156037	79157601
chr18	46032098	46035780
chr9	81521816	81524011
chr6	87538531	87540285
chr4	87197304	87198297
chr5	3818342	3820111
chr5	60218745	60220686
chr2	54469009	54470630
chr2	102310127	102311649
chr1	185512240	185513494
chr3	154995124	154995938
chr10	20584133	20585500
chr4	106739189	106740700
chr11	34333484	34334386

## Sheet: Loss H3K27me3 DPs of OSM vs SSM
chr	start	end
chr2	214818857	214828534
chr16	14824629	14825325
chr5	122714125	122723882
chr8	17135937	17137144
chr16	55780442	55783091
chr16	55766507	55769449
chr5	173827277	173827998
chr2	214853935	214855353
chr7	55178396	55179699
chr1	19654283	19655291
chr9	18758500	18759194
chr7	32257848	32260026
chr15	91827161	91828390
chr14	102973007	102974815
chr5	160321306	160322071
chr3	184756063	184758149
chr17	75101703	75102985
chr5	35519784	35522712
chr11	96746634	96747440
chr1	16576149	16577074
chr15	20291566	20293406
chr2	214829600	214831013
chr22	35355748	35356625
chr7	114744523	114746884
chr2	214832417	214833814
chr7	118373103	118374102
chr9	137267141	137268029
chr16	55764693	55766124
chr9	129616014	129616538
chr6	81720034	81720949
chr18	470188	470860
chr18	79875388	79876722
chr20	62734415	62735258
chr18	6110115	6113184
chr13	72402378	72403036
chr7	155915486	155916456
chr8	95749809	95750835
chr17	72144460	72144873
chr7	46208897	46209882

## Sheet: Gain H3K27me3 DPs of OSM vs SSM
chr	start	end
chr1	158202118	158204497
chr17	35243523	35248615
chr7	24221404	24225667
chr20	29760937	29765618
chr15	77074751	77077146
chr2	199904768	199907148
chr21	43197660	43200450
chr5	153500961	153502173
chr10	17002107	17006490
chr4	80502050	80504660
chr3	191098883	191101447
chr2	65302262	65303798
chr12	81995834	81996663
chr5	151975576	151977574
chr17	76212246	76214420
chr9	568938	569499
chr17	35306631	35309083
chr7	95311545	95312491
chr11	95064833	95068992
chr12	51391943	51393762
chr11	81859082	81860282
chr12	87859154	87860849
chr6	111870717	111876205
chr2	151209431	151210647
chr9	88909959	88911699
chr17	17303718	17305337
chr10	96035780	96036616
chr1	206992372	206994823
chr3	102277139	102279207
chr3	34993348	34995880
chr2	58980666	58981696
chr12	104922408	104923409
chr11	107802410	107804506
chr1	42061039	42063694
chr19	14030681	14032791
chr20	7653496	7655616
chr16	75883997	75885001
chr1	229949644	229950385
chr19	12880513	12881244
chr13	111378925	111379852
chr16	78770189	78771740
chr18	26224600	26227814
chr8	72502045	72502684
chr18	63680126	63681185
chr2	149443420	149444024
chr21	25561433	25563131
chr17	39800916	39802304
chr6	71717838	71718434
chr3	114272382	114273385
chr5	64184248	64185870
chr2	68718977	68720946
chr2	171584742	171585586
chr12	46061728	46062535
chr2	204109445	204110176
chr11	110749495	110749869
chr5	88179431	88180501
chr1	41401924	41402831
chr6	79982750	79983766
chr10	15169633	15171731
chr6	10046299	10048593
chr12	56511416	56513270
chr12	47076016	47080581
chr10	97639036	97640198
chr22	48032110	48034402
chr1	247937399	247938738
chr10	46633117	46635044
chr15	29832796	29835772
chr12	80734725	80736923
chr15	29828592	29828934
chr8	72082725	72085004
chr22	39384055	39389521
chr11	132717849	132720289
chr6	163258511	163260769
chr1	89763460	89765616
chr20	42311411	42312278
chr15	99505364	99508430
chr17	66190591	66193342
chr12	33990315	33991593
chr12	8476875	8479371
chr3	125979049	125985870
chr2	68598402	68599367
chr7	105981333	105982888
chr6	28435420	28436865
chr8	116243060	116245363
chr14	72520135	72521751
chr9	5300358	5301987
chr2	226788097	226790840
chr8	71301730	71302396
chr16	76945173	76948021
chr1	84875371	84876395
chr17	82749398	82751437
chr7	104304833	104306063
chr5	163731546	163732378
chr1	226109400	226112167
chr10	50634844	50635982
chr10	22963033	22964751
chr17	39805095	39807608
chr5	159730241	159732067
chr5	109676734	109677960
chr2	173076416	173077410
chr8	125892579	125893748
chr4	190110070	190112955
chr6	75919692	75922962
chr4	88309791	88310178
chr10	110553927	110556816
chr3	28375850	28377460
chr6	134631558	134633073
chr9	35829837	35833473
chr8	26574364	26577156
chr1	61318030	61319151
chr9	89780230	89781734
chr7	98152163	98154287
chr2	85886312	85888696
chr1	18925942	18928716
chr8	123545135	123547134
chr6	142638130	142639468
chr16	84531298	84533177
chr20	1678957	1679609
chr8	127734965	127739678
chr14	59586447	59588376
chr2	88646364	88648169
chr8	118017918	118021174
chr13	67254874	67256373
chrX	135683879	135685318
chr4	70705591	70706712
chr19	6084667	6086432
chr8	103459037	103460110
chr17	56626787	56628296
chrX	49568754	49569443
chr9	9661703	9663679
chr5	31326086	31329495
chr1	32068054	32071916
chr9	76350068	76351169
chr3	107993311	107995040
chr14	37253843	37254571
chr11	66464387	66466520
chr2	156164097	156165548
chr14	55870987	55873177
chr9	4674114	4676204
chr6	3583793	3584741
chr1	155064188	155065852
chr1	111091434	111094706
chr16	69725536	69728228
chr6	21595689	21598971
chr9	133124163	133127330
