# Supplementary material for: Epigenetic consequences of hormonal interactions between opposite‐sex twin fetuses
Source: Clin Transl Med. 2020 Dec 4;10(8):e234. doi: 10.1002/ctm2.234 (PMC7717068; doi:10.1002/ctm2.234)
Supplement: Supplementary file 11 — Supplementary_Table_11:For Figures 3B and 3D, the enrichment gene ontology (biological process) terms for the H3K4me1 and H3K4me3 Gain DPs of OSM versus SSM [file CTM2-10-e234-s011.xlsx]

## Sheet: GO_BP for OSM H3K4me1.GAIN
# Term Name	Binom Raw P-Value	Binom FDR Q-Val	Binom Fold Enrichment	Binom Observed Region Hits	Binom Region Set Coverage	Hyper Rank	Hyper FDR Q-Val	Hyper Fold Enrichment	Hyper Observed Gene Hits	Hyper Total Genes	Hyper Gene Set Coverage
mammary gland morphogenesis	3.97227e-07	0.000275111	3.20369	26	0.0251451	109	0.0274782	3.42936	11	41	0.00748809
formation of primary germ layer	1.14033e-06	0.000577137	2.34891	40	0.0386847	151	0.049713	2.22298	20	115	0.0136147
Golgi organization	1.1822e-06	0.00057617	2.87409	28	0.0270793	134	0.0409253	2.39666	18	96	0.0122532
gland morphogenesis	1.28068e-05	0.00224699	2.13985	39	0.0377176	58	0.010011	2.66295	20	96	0.0136147
positive regulation of nuclear cell cycle DNA replication	0.000373557	0.0257363	8.42076	5	0.00483559	141	0.0459333	8.52144	4	6	0.00272294
epithelial to mesenchymal transition	0.0003888	0.0263722	2.15638	25	0.024178	52	0.00921285	3.09871	16	66	0.0108918
pyrimidine nucleobase transport	0.000922802	0.0470665	9.52865	4	0.00386847	137	0.0459062	12.7822	3	3	0.00204221
purine nucleobase transmembrane transport	0.000922802	0.0470665	9.52865	4	0.00386847	137	0.0459062	12.7822	3	3	0.00204221

## Sheet: GO_BP for OSM H3K4me3.GAIN
# Term Name	Binom Rank	Binom Raw P-Value	Binom FDR Q-Val	Binom Fold Enrichment	Binom Observed Region Hits	Binom Region Set Coverage	Hyper Rank	Hyper FDR Q-Val	Hyper Fold Enrichment	Hyper Observed Gene Hits	Hyper Total Genes	Hyper Gene Set Coverage
immune response	3	3.1135e-38	1.36568e-34	2.08335	338	0.205721	11	1.78847e-09	1.51326	258	1489	0.12
myeloid leukocyte activation	4	4.29256e-38	1.41215e-34	2.96667	184	0.11199	9	1.68767e-09	1.89926	122	561	0.0567442
leukocyte activation	5	1.05897e-36	2.787e-33	2.32635	263	0.160073	5	2.492e-10	1.73866	173	869	0.0804651
neutrophil activation	6	3.04627e-36	6.68098e-33	3.14975	161	0.0979915	19	1.19515e-08	1.91492	107	488	0.0497674
granulocyte activation	7	3.31609e-36	6.23378e-33	3.1474	161	0.0979915	22	1.52447e-08	1.90322	107	491	0.0497674
leukocyte degranulation	8	9.16943e-36	1.50826e-32	3.10541	162	0.0986001	17	1.10019e-08	1.90772	109	499	0.0506977
leukocyte activation involved in immune response	9	2.50221e-35	3.65851e-32	2.78064	188	0.114425	8	1.44796e-09	1.86836	129	603	0.06
cell activation	10	4.14115e-35	5.44934e-32	2.15411	292	0.177724	4	1.48543e-11	1.71566	199	1013	0.0925581
myeloid cell activation involved in immune response	11	5.72233e-35	6.84547e-32	3.04239	163	0.0992088	16	8.44346e-09	1.90455	111	509	0.0516279
leukocyte mediated immunity	12	1.62034e-34	1.77684e-31	2.77786	184	0.11199	21	1.50778e-08	1.79475	127	618	0.0590698
neutrophil degranulation	13	2.00785e-34	2.03241e-31	3.13314	154	0.093731	24	2.94465e-08	1.90017	104	478	0.0483721
cell activation involved in immune response	14	2.02487e-34	1.90323e-31	2.7347	188	0.114425	10	1.89817e-09	1.85605	129	607	0.06
immune effector process	15	2.71971e-34	2.38591e-31	2.37121	238	0.144857	13	3.33055e-09	1.67134	173	904	0.0804651
neutrophil mediated immunity	16	3.90529e-34	3.21186e-31	3.08523	156	0.0949483	25	2.99203e-08	1.88544	106	491	0.0493023
neutrophil activation involved in immune response	17	5.15017e-34	3.98654e-31	3.10601	154	0.093731	27	3.38159e-08	1.89226	104	480	0.0483721
myeloid leukocyte mediated immunity	18	5.6163e-34	4.10583e-31	3.00727	161	0.0979915	23	1.68944e-08	1.88001	110	511	0.0511628
regulation of immune response	21	6.48341e-30	4.06263e-27	2.1832	244	0.148509	45	3.25961e-07	1.57661	165	914	0.0767442
regulated exocytosis	25	6.09041e-27	3.20575e-24	2.32975	194	0.118077	44	3.05627e-07	1.68248	131	680	0.0609302
positive regulation of immune system process	26	6.3327e-26	3.20508e-23	2.02495	249	0.151552	36	9.60191e-08	1.6065	165	897	0.0767442
exocytosis	30	1.34909e-24	5.91754e-22	2.17421	203	0.123554	63	2.58781e-06	1.59312	139	762	0.0646512
positive regulation of immune response	38	1.44684e-22	5.01027e-20	2.28101	169	0.102861	96	4.41905e-05	1.60531	109	593	0.0506977
